# Supplementary material for: 20-Hydroxyecdysone Boosts Energy Production and Biosynthetic Processes in Non-Transformed Mouse Cells
Source: Antioxidants (Basel). 2024 Nov 2;13(11):1349. doi: 10.3390/antiox13111349 (PMC11591052; doi:10.3390/antiox13111349)
Supplement: Supplementary file 1 [file antioxidants-13-01349-s001.zip]

Archive with 6 entries (6 files):
- Figure S1.jpg
- Figure S2.jpg
- Figure S3.jpg
- Figure S4.jpg
- Table S1.pdf
- Table_S2.xlsx
