# Supplementary material for: 20-Hydroxyecdysone Boosts Energy Production and Biosynthetic Processes in Non-Transformed Mouse Cells
Source: Antioxidants (Basel). 2024 Nov 2;13(11):1349. doi: 10.3390/antiox13111349 (PMC11591052; doi:10.3390/antiox13111349)
Supplement: Supplementary file 1 [file antioxidants-13-01349-s001.zip › Table_S2.xlsx]

## Sheet: Differentially expressed genes
Gene ID	Symbol	Biotype	Name	RefSeq_Summary	Annotation		K [fc]	E [fc]		K [fc]							E [fc]							Score	LogCPM rank (%)	Tr.Length rank (%)	LogFC final	LogFC E vs K [fc]	LogFC E vs K [fc, adj-slope]	LogCPM	F	p (QLF test)	FDR (QLF test)	p (LR test)	p (ex. test)		p (Mann-Wh.)	FDR (Mann-Wh.)	p (t-test)	Spearman r	Pearson r	p (Spearman)	p (Pearson)	CPMs:	1CIN	4CIN	6CIN	5CIN	2CIN
ENSMUSG00000107749	Gm44321	TEC	predicted gene, 44321							-0.033837	-0.407501	-0.0827534	0.128769	0.300732	0.0945904		-0.477091	-0.752953	-0.387231	-0.66219	-0.46575	-0.259528		260.864	0.0518941	80.7386	-0.902969	-0.902992	-0.902969	0.686464	19.3095	6.11795e-05	0.00184208	5.1736e-06	1.15974e-05		0.00865801	0.0947954	0.00426624	-0.772487	-0.784167	0.00322917	0.0025344		1.84627	1.19681	1.75139	2.18585	2.58915
ENSMUSG00000097324	Carmn	lncRNA	cardiac mesoderm enhancer-associated non-coding RNA							0.143225	-0.0151834	0.184621	-0.280367	0.147381	-0.179677		-0.490952	-0.540454	-0.67118	-0.363722	-0.455681	-0.48204		302.993	9.61771	35.608	-0.621218	-0.621218	-0.63528	1.93312	23.4395	1.38436e-05	0.000447197	1.1076e-06	8.90894e-07		0.0021645	0.050253	0.00180887	-0.869048	-0.855023	0.000242431	0.000393386		5.07725	4.4453	5.25416	3.53099	5.09479
ENSMUSG00000084124	Gm13588	processed_pseudogene	predicted gene 13588							0.172916	-0.200468	0.578872	-0.405393	-0.0117351	-0.134193		-0.135859	-0.265204	-0.200062	-0.695854	-0.706768	-0.745132		252.311	16.3812	0.0864902	-0.559134	-0.559134	-0.787983	2.78848	18.4911	8.33754e-05	0.00146949	1.73953e-05	2.35448e-05		0.0411255	0.170428	0.048482	-0.627646	-0.593861	0.0288882	0.0417562		9.15444	6.83892	12.4543	5.80092	7.9345
ENSMUSG00000109771	Gm35315	protein_coding	predicted gene, 35315		GO:0000976 (transcription regulatory region sequence-specific DNA binding; IBA); GO:0000977 (RNA polymerase II regulatory region sequence-specific DNA binding; IBA); GO:0000978 (RNA polymerase II core promoter proximal region sequence-specific DNA binding; IBA); GO:0000981 (sequence-specific DNA binding RNA polymerase II transcription factor activity; IBA); GO:0000987 (core promoter proximal regi…					-0.0656052	0.44879	-0.595865	-0.033967	0.0522394	0.194407		-1.01577	-0.108334	-0.633463	-0.226641	-0.0644558	-0.432004		144.535	5.17212	90.0104	-0.542485	-0.59935	-0.542485	1.39966	8.6616	0.00499367	0.0479283	0.00109866	0.00114323		0.0411255	0.21535	0.0616275	-0.627646	-0.55717	0.0288882	0.0598434		2.69248	4.27432	1.55679	2.77435	3.00676
ENSMUSG00000120701	Gm56671	lncRNA	predicted gene, 56671							0.0369838	0.156532	-0.10959	-0.0950622	0.143227	-0.132091		-0.44798	-0.590349	-0.429901	-0.590204	-0.41936	-0.414458		620.04	27.8412	41.6537	-0.531809	-0.531809	-0.548926	3.82584	58.4693	7.63692e-10	8.82981e-08	2.84515e-14	7.02656e-14		0.0021645	0.050253	0.000216811	-0.869048	-0.91133	0.000242431	3.71409e-05		17.2319	18.807	15.4706	15.6373	18.6252
ENSMUSG00000110598	Gm45854	TEC	predicted gene 45854							-0.0085212	0.23148	0.00335298	-0.025154	0.0752631	-0.276421		-0.732792	-0.187468	-0.183734	-0.435051	-0.0474575	-0.584516		143.019	2.36118	89.0676	-0.523802	-0.550564	-0.523802	1.06784	8.53119	0.00530552	0.04967	0.00233791	0.00270795		0.0151515	0.128621	0.0160103	-0.724207	-0.678717	0.00773367	0.0152349		2.30784	2.90654	2.33518	2.26993	2.50563
ENSMUSG00000107320	Gm42549	TEC	predicted gene 42549							0.055759	-0.0598624	-0.120815	0.266692	0.113465	-0.255238		-0.0677833	-0.413304	-0.224005	-0.277209	-0.53304	-0.618334		156.929	3.71908	99.2908	-0.516471	-0.624915	-0.516471	1.23884	9.73708	0.00305351	0.0336877	0.001382	0.0018378		0.0151515	0.128621	0.010969	-0.724207	-0.703279	0.00773367	0.0107212		2.76941	2.47911	2.33518	3.36285	2.92324
ENSMUSG00000060743	H3f3a	protein_coding	H3.3 histone A	Histones are basic nuclear proteins that are responsible for the nucleosome structure of the chromosomal fiber in eukaryotes. Two molecules of each of the four core histones (H2A, H2B, H3, and H4) form an octamer, around which approximately 146 bp of DNA is wrapped in repeating units, called nucleosomes. The linker histone, H1, interacts with linker DNA between nucleosomes and functions in the co…	GO:0000003 (reproduction; IDA, IGI, IMP); GO:0000228 (nuclear chromosome; IDA); GO:0000775 (chromosome, centromeric region; IDA); GO:0000776 (kinetochore; IDA); GO:0000779 (condensed chromosome, centromeric region; IDA); GO:0000781 (chromosome, telomeric region; IGI, ISO); GO:0000785 (chromatin; IDA, ISO); GO:0000786 (nucleosome; ISO); GO:0000793 (condensed chromosome; IDA); GO:0000803 (sex chrom…					0.132276	-0.00797232	0.0565827	-0.100475	-0.0238944	-0.0565162		-0.442817	-0.515497	-0.0320248	-0.591691	-0.498054	-0.419522		314.182	16.2948	11.1745	-0.493639	-0.493639	-0.555985	2.77266	24.5576	9.40613e-06	0.000251163	4.76714e-07	1.28206e-06		0.00865801	0.0680979	0.00175477	-0.772487	-0.831642	0.00322917	0.000797069		8.7698	7.86476	8.27043	7.3142	7.76746
ENSMUSG00000111496	Gm47483	TEC	predicted gene, 47483							0.0766026	-0.12475	0.183608	0.115895	-0.184229	-0.0671264		-0.171171	-0.163929	-0.37279	-0.523853	-0.553	-0.235134		157.471	4.48019	58.9863	-0.489242	-0.489257	-0.489242	1.3268	9.78449	0.00298893	0.0331569	0.00160247	0.00234814		0.00865801	0.0947954	0.00435152	-0.772487	-0.757632	0.00322917	0.00431163		3.0002	2.47911	3.30817	3.11064	2.33859
ENSMUSG00000030031	Kbtbd8	protein_coding	kelch repeat and BTB (POZ) domain containing 8		GO:0000151 (ubiquitin ligase complex; ISO); GO:0001837 (epithelial to mesenchymal transition; ISO); GO:0005575 (cellular_component; IEA, ISO); GO:0005622 (intracellular; IEA); GO:0005737 (cytoplasm; IEA); GO:0005794 (Golgi apparatus; IEA); GO:0005856 (cytoskeleton; IEA); GO:0006412 (translation; IEA); GO:0006417 (regulation of translation; IEA); GO:0006513 (protein monoubiquitination; ISO); GO:00…					0.122263	0.0380247	-0.0846877	-0.145232	0.0477567	0.0218752		-0.421275	-0.441824	-0.521491	-0.371381	-0.257827	-0.289948		244.655	11.7454	74.1221	-0.469816	-0.481337	-0.469816	2.2051	17.758	0.00010997	0.00296341	2.58246e-05	3.26639e-05		0.0021645	0.050253	8.22733e-05	-0.869048	-0.903467	0.000242431	5.60338e-05		5.76961	5.38565	4.86496	4.62392	5.42887
ENSMUSG00000101970	Chaserr	lncRNA	CHD2 adjacent suppressive regulatory RNA		GO:0000785 (chromatin; IDA); GO:0001501 (skeletal system development; IMP); GO:0002376 (immune system process; IMP); GO:0002520 (immune system development; IMP); GO:0005575 (cellular_component; IDA); GO:0005622 (intracellular; IDA); GO:0005634 (nucleus; IDA); GO:0005694 (chromosome; IDA); GO:0006139 (nucleobase-containing compound metabolic process; IMP); GO:0006351 (transcription, DNA-templated;…					-0.0201139	0.387767	-0.0416736	-0.113968	-0.100003	-0.112008		-0.593514	-0.304147	-0.348267	-0.385602	-0.358166	-0.461304		325.478	20.6279	27.8066	-0.453127	-0.453127	-0.487096	3.2057	25.6956	6.38956e-06	0.000183315	3.14624e-07	3.32127e-07		0.0021645	0.050253	0.00729684	-0.869048	-0.777646	0.000242431	0.00290647		10.3853	14.1053	10.2164	9.6682	9.77197
ENSMUSG00000064349	mt-Tc	Mt_tRNA	mitochondrially encoded tRNA cysteine							0.0703466	0.0729951	-0.370481	0.126713	0.0709791	0.0294472		0.146783	-0.309548	-0.477362	-0.257554	-0.406815	-0.675425		146.415	8.17333	0.017298	-0.432803	-0.432803	-0.718749	1.75912	8.82447	0.00463429	0.0310979	0.00184196	0.00295525		0.132035	0.340451	0.0388414	-0.482805	-0.607032	0.111865	0.0363354		3.92333	3.93238	2.62708	4.11949	3.92549
ENSMUSG00000063047	Zfp780b	protein_coding	zinc finger protein 780B		GO:0000976 (transcription regulatory region sequence-specific DNA binding; IBA); GO:0000977 (RNA polymerase II regulatory region sequence-specific DNA binding; IBA); GO:0000978 (RNA polymerase II core promoter proximal region sequence-specific DNA binding; IBA); GO:0000981 (sequence-specific DNA binding RNA polymerase II transcription factor activity; IBA); GO:0000987 (core promoter proximal regi…					-0.136761	-0.173951	0.276367	-0.0393435	0.0791284	-0.00543971		-0.367023	-0.350517	-0.433543	-0.391792	-0.28412	-0.40719		265.571	15.7758	75.9038	-0.431089	-0.465355	-0.431089	2.7152	19.7639	5.16769e-05	0.00161957	8.44086e-06	1.11295e-05		0.0021645	0.050253	0.00402875	-0.869048	-0.829751	0.000242431	0.000840034		6.69274	6.49697	9.24342	7.23013	7.9345
ENSMUSG00000027160	Ccdc34	protein_coding	coiled-coil domain containing 34		GO:0000003 (reproduction; IMP, ISO); GO:0003006 (developmental process involved in reproduction; IMP, ISO); GO:0003674 (molecular_function; ND); GO:0005575 (cellular_component; IDA, IEA, ISO, ND); GO:0005929 (cilium; IDA, IEA, ISO); GO:0007276 (gamete generation; IMP, ISO); GO:0007283 (spermatogenesis; IMP, ISO); GO:0008150 (biological_process; IMP, ISO, ND); GO:0019953 (sexual reproduction; IMP,…					-0.00920987	0.0490839	0.024449	-0.00630546	-0.0840254	0.0260078		-0.448515	-0.402389	-0.42766	-0.474009	-0.463724	-0.32098		1415.08	70.9739	44.75	-0.429683	-0.429683	-0.444686	6.16902	173.98	1.44603e-17	1.39325e-14	3.76384e-37	4.04979e-37		0.0021645	0.050253	5.85278e-08	-0.869048	-0.976427	0.000242431	5.51096e-08		82.39	85.8284	84.3584	82.558	78.1757
ENSMUSG00000110605	Gm32856	lncRNA	predicted gene, 32856							0.107243	0.107394	-0.120788	0.0431621	-0.236748	0.0997374		-0.224429	-0.341353	-0.266901	-0.285746	-0.190822	-0.570887		167.727	9.68691	43.9197	-0.410262	-0.410268	-0.410262	1.93885	10.687	0.00199872	0.0255351	0.000987144	0.00145322		0.00865801	0.0947954	0.00307804	-0.772487	-0.782394	0.00322917	0.00263172		4.61568	4.61627	3.79467	4.37171	3.42436
ENSMUSG00000056592	Zfp658	protein_coding	zinc finger protein 658		GO:0000122 (negative regulation of transcription from RNA polymerase II promoter; ISO); GO:0000976 (transcription regulatory region sequence-specific DNA binding; IBA, ISO); GO:0000977 (RNA polymerase II regulatory region sequence-specific DNA binding; IBA, ISO); GO:0000978 (RNA polymerase II core promoter proximal region sequence-specific DNA binding; IBA); GO:0000981 (sequence-specific DNA bind…					-0.130206	0.0759677	0.0397248	-0.0958793	0.116077	-0.00568458		-0.420397	-0.111141	-0.304405	-0.311866	-0.544828	-0.528755		234.059	15.4039	84.3453	-0.409424	-0.447649	-0.409424	2.66881	16.7548	0.000162062	0.00396983	3.80227e-05	3.43468e-05		0.004329	0.0680979	0.000783465	-0.820768	-0.840358	0.00106903	0.000620574		6.46196	7.6083	7.39474	6.64163	7.85098
ENSMUSG00000090053	Pakap	protein_coding	paralemmin A kinase anchor protein		GO:0000902 (cell morphogenesis; IEA); GO:0003674 (molecular_function; IPI, ISO); GO:0005488 (binding; IPI, ISO); GO:0005515 (protein binding; IPI, ISO); GO:0005575 (cellular_component; IEA, ISO); GO:0005886 (plasma membrane; IEA); GO:0006996 (organelle organization; IDA); GO:0007010 (cytoskeleton organization; IDA); GO:0007015 (actin filament organization; IDA); GO:0007154 (cell communication; IP…					-0.00256367	0.0658724	0.0537557	0.0611272	-0.21021	0.0320181		-0.406691	-0.185892	-0.427757	-0.428225	-0.392439	-0.216535		219.751	13.8125	58.2166	-0.403968	-0.403971	-0.403968	2.47963	15.4144	0.000275134	0.00600208	8.84129e-05	0.000111765		0.004329	0.0680979	0.000256805	-0.820768	-0.868757	0.00106903	0.000245013		6.23117	6.58246	6.51904	6.55756	5.26183
ENSMUSG00000110148	5830408C22Rik	lncRNA	RIKEN cDNA 5830408C22 gene							-0.0407948	0.0444593	-0.00988379	-0.187456	0.19705	-0.00337495		-0.108538	-0.329411	-0.488321	-0.30856	-0.421256	-0.403861		267.202	20.0657	34.3799	-0.381405	-0.381405	-0.408444	3.15732	19.9249	4.88104e-05	0.000950144	6.5244e-06	8.83922e-06		0.004329	0.0680979	0.00118295	-0.820768	-0.81896	0.00106903	0.00112042		9.69294	10.3439	9.92452	8.65934	11.6094
ENSMUSG00000114995	Gm49284	TEC	predicted gene, 49284							-0.0389797	-0.215134	0.0660372	0.0529542	0.224449	-0.0893265		-0.0148677	-0.21899	-0.603781	-0.367703	-0.263078	-0.442404		171.858	12.9649	60.7248	-0.379983	-0.379988	-0.379983	2.3681	11.0535	0.00170151	0.0228489	0.000653568	0.000915252		0.0151515	0.128621	0.01144	-0.724207	-0.699418	0.00773367	0.0113546		5.53882	4.78724	6.03255	5.96906	6.84873
ENSMUSG00000065999	Zfp985	protein_coding	zinc finger protein 985		GO:0000976 (transcription regulatory region sequence-specific DNA binding; IBA); GO:0000977 (RNA polymerase II regulatory region sequence-specific DNA binding; IBA); GO:0000978 (RNA polymerase II core promoter proximal region sequence-specific DNA binding; IBA); GO:0000981 (sequence-specific DNA binding RNA polymerase II transcription factor activity; IBA); GO:0000987 (core promoter proximal regi…					-0.0992108	-0.33422	-0.15719	0.284514	0.261394	0.0447127		-0.0633504	-0.582452	-0.236316	-0.388416	-0.135107	-0.273788		155.503	13.1638	28.9742	-0.37262	-0.37262	-0.415359	2.3998	9.61349	0.00323142	0.0240423	0.00163264	0.00295952		0.0930736	0.278066	0.0539667	-0.531085	-0.578942	0.0756128	0.0485627		5.30804	4.35981	5.05956	7.23013	7.09929
ENSMUSG00000086502	B130055M24Rik	lncRNA	RIKEN cDNA B130055M24 gene		GO:0003674 (molecular_function; ND); GO:0005575 (cellular_component; ND); GO:0008150 (biological_process; ND)					-0.0455652	0.05113	0.10222	0.0902536	-0.234105	0.0360663		-0.527252	-0.39554	-0.246845	-0.408637	-0.260567	-0.191337		294.09	23.1621	37.6405	-0.371276	-0.371276	-0.393281	3.4493	22.5563	1.88752e-05	0.000447039	1.64187e-06	2.56577e-06		0.004329	0.0680979	0.000861759	-0.820768	-0.83249	0.00106903	0.000778381		11.8469	12.7375	13.2327	13.1151	10.2731
ENSMUSG00000000157	Itgb2l	protein_coding	integrin beta 2-like		GO:0001525 (angiogenesis; ISO); GO:0001540 (beta-amyloid binding; IBA); GO:0001568 (blood vessel development; ISO); GO:0001667 (ameboidal-type cell migration; ISO); GO:0001775 (cell activation; ISO); GO:0001932 (regulation of protein phosphorylation; ISO); GO:0001944 (vasculature development; ISO); GO:0002252 (immune effector process; ISO); GO:0002263 (cell activation involved in immune response;…					0.137753	0.0787701	-0.0838665	-0.00284859	-0.0748376	-0.0549701		-0.293365	-0.384321	-0.256239	-0.311919	-0.296298	-0.110935		152.081	11.3043	59.3409	-0.346355	-0.346361	-0.346355	2.1417	9.31447	0.00369869	0.0389474	0.00234512	0.00297694		0.0021645	0.050253	0.000492901	-0.869048	-0.85089	0.000242431	0.000449452		5.38497	5.12919	4.47576	4.79206	4.51014
ENSMUSG00000116305	Lncppara	lncRNA	long noncoding RNA near Ppara							0.197404	0.0881235	-0.116641	-0.0664806	0.0408833	-0.143289		-0.344822	-0.184438	-0.339424	-0.410892	-0.461297	-0.147861		274.988	25.1341	27.6942	-0.345054	-0.345054	-0.379027	3.62587	20.6812	3.69909e-05	0.000756971	5.52586e-06	7.44097e-06		0.0021645	0.050253	0.00233742	-0.869048	-0.794911	0.000242431	0.00200188		15.8472	14.6182	12.5516	13.0311	14.1151
ENSMUSG00000048174	Tmem81	protein_coding	transmembrane protein 81		GO:0003674 (molecular_function; ND); GO:0005575 (cellular_component; IEA, ND); GO:0008150 (biological_process; ND); GO:0016020 (membrane; IEA); GO:0110165 (IEA)					0.165121	-0.00269312	0.0738291	-0.166506	-0.286229	0.216479		-0.307557	-0.305028	-0.182803	-0.353336	-0.113124	-0.271114		145.459	12.4805	48.4259	-0.337418	-0.337437	-0.337418	2.29948	8.74121	0.00481286	0.0466831	0.00280179	0.00442145		0.025974	0.166655	0.0249414	-0.675926	-0.674723	0.0158242	0.0160834		6.07732	5.30016	5.64335	4.62392	4.17605
ENSMUSG00000067430	Zfp763	protein_coding	zinc finger protein 763		GO:0000122 (negative regulation of transcription from RNA polymerase II promoter; IBA); GO:0000976 (transcription regulatory region sequence-specific DNA binding; IBA); GO:0000977 (RNA polymerase II regulatory region sequence-specific DNA binding; IBA); GO:0000981 (sequence-specific DNA binding RNA polymerase II transcription factor activity; IBA); GO:0001067 (regulatory region nucleic acid bindi…					0.0922098	0.00780372	0.0244625	-0.0135158	-0.108502	-0.00245867		-0.17352	-0.299028	-0.381935	-0.332746	-0.0605904	-0.437099		186.357	16.7964	57.5074	-0.325816	-0.325831	-0.325816	2.81633	12.3524	0.000971848	0.0152256	0.00040735	0.00064465		0.004329	0.0680979	0.00197731	-0.820768	-0.822621	0.00106903	0.00101825		8.30823	7.77927	7.88123	7.65049	7.09929
ENSMUSG00000066637	Ttc32	protein_coding	tetratricopeptide repeat domain 32		GO:0003674 (molecular_function; ND); GO:0005575 (cellular_component; ND); GO:0008150 (biological_process; ND)					-0.0646634	0.289136	-0.0738454	0.0980804	-0.0620354	-0.186672		-0.248531	-0.278055	-0.107726	-0.384277	-0.248901	-0.223713		137.388	12.3335	20.3339	-0.320603	-0.320603	-0.366978	2.28326	8.0497	0.00665149	0.040775	0.00432006	0.00595292		0.004329	0.0680979	0.0208986	-0.820768	-0.687711	0.00106903	0.0134452		5.00033	6.66795	4.96226	5.71685	5.01127
ENSMUSG00000074519	Zfp971	protein_coding	zinc finger protein 971		GO:0000122 (negative regulation of transcription from RNA polymerase II promoter; IBA); GO:0000976 (transcription regulatory region sequence-specific DNA binding; IBA); GO:0000977 (RNA polymerase II regulatory region sequence-specific DNA binding; IBA); GO:0000981 (sequence-specific DNA binding RNA polymerase II transcription factor activity; IBA); GO:0001067 (regulatory region nucleic acid bindi…					-0.154976	-0.188447	0.15456	0.208248	-0.0366246	0.0172392		0.0455208	-0.347863	-0.107126	-0.310426	-0.564666	-0.403127		180.751	21.242	21.7955	-0.315697	-0.315697	-0.361847	3.26455	11.8492	0.00120636	0.0114893	0.000444263	0.000690303		0.0649351	0.224046	0.0314285	-0.579365	-0.621303	0.0483594	0.0310499		9.38523	9.14706	11.8705	12.3585	10.2731
ENSMUSG00000035045	Zc3h12b	protein_coding	zinc finger CCCH-type containing 12B	The protein encoded by this gene belongs to a family of CCCH-type zinc finger proteins that are involved in the proinflammatory activation of macrophages. The exact function of this family member is unknown, but it is thought to function as a ribonuclease. [provided by RefSeq, May 2010]. Sequence Note: This RefSeq record was created from transcript and genomic sequence data to make the sequence c…	GO:0003674 (molecular_function; IBA); GO:0003676 (nucleic acid binding; IBA); GO:0003723 (RNA binding; IBA); GO:0003729 (mRNA binding; IBA); GO:0003824 (catalytic activity; IBA); GO:0004518 (nuclease activity; IBA); GO:0004519 (endonuclease activity; IBA); GO:0004521 (endoribonuclease activity; IBA); GO:0004540 (ribonuclease activity; IBA); GO:0005488 (binding; IBA); GO:0005575 (cellular_componen…					-0.223104	0.0626285	0.13414	-0.248681	0.158249	0.116768		-0.473551	-0.0149508	-0.101829	-0.488079	-0.128477	-0.339822		143.136	17.3586	84.622	-0.302585	-0.340461	-0.302585	2.87586	8.54118	0.00528093	0.0494798	0.00333794	0.00432109		0.0649351	0.27311	0.0415735	-0.579365	-0.59445	0.0483594	0.0415023		6.69274	8.37768	8.85422	6.55756	9.02028
ENSMUSG00000071281	Zfp65	protein_coding	zinc finger protein 65		GO:0000976 (transcription regulatory region sequence-specific DNA binding; IBA); GO:0000977 (RNA polymerase II regulatory region sequence-specific DNA binding; IBA); GO:0000978 (RNA polymerase II core promoter proximal region sequence-specific DNA binding; IBA); GO:0000981 (sequence-specific DNA binding RNA polymerase II transcription factor activity; IBA); GO:0000987 (core promoter proximal regi…					0.0905454	-0.236395	-0.118626	0.138832	-0.0282018	0.153846		-0.250661	-0.225332	-0.400061	-0.214806	-0.201512	-0.248624		171.236	18.4138	44.0581	-0.29659	-0.29659	-0.312645	2.98583	10.9994	0.00174398	0.0162907	0.00085818	0.00114339		0.0151515	0.0947954	0.0101003	-0.724207	-0.75104	0.00773367	0.00487148		9.15444	7.09538	7.78393	9.50006	8.35211
ENSMUSG00000039607	Rbms3	protein_coding	RNA binding motif, single stranded interacting protein	This gene encodes an RNA-binding protein that belongs to the c-myc gene single-strand binding protein family. These proteins are characterized by the presence of two sets of ribonucleoprotein consensus sequence (RNP-CS) that contain conserved motifs, RNP1 and RNP2, originally described in RNA binding proteins, and required for DNA binding. These proteins have been implicated in such diverse funct…	GO:0002347 (response to tumor cell; ISO); GO:0002357 (defense response to tumor cell; ISO); GO:0003674 (molecular_function; IBA, IDA, IEA, ISO); GO:0003676 (nucleic acid binding; IBA, IDA, IEA, ISO); GO:0003723 (RNA binding; IBA, IDA, IEA, ISO); GO:0003727 (single-stranded RNA binding; IBA, ISO); GO:0003729 (mRNA binding; IBA, IDA, ISO); GO:0003730 (mRNA 3-UTR binding; IBA, IDA, ISO); GO:0005488 …					-0.0433158	-0.226608	0.111167	0.134718	-0.0258332	0.049872		-0.205834	-0.257903	-0.349027	-0.314339	-0.24795	-0.257114		312.674	34.0253	64.6514	-0.292477	-0.303907	-0.292477	4.27693	24.4018	9.88968e-06	0.000446658	7.85841e-07	1.22727e-06		0.004329	0.0680979	0.00367116	-0.820768	-0.822777	0.00106903	0.00101407		20.6167	18.0377	23.0599	23.4559	20.8803
ENSMUSG00000037640	Zfp60	protein_coding	zinc finger protein 60		GO:0000976 (transcription regulatory region sequence-specific DNA binding; IBA); GO:0000977 (RNA polymerase II regulatory region sequence-specific DNA binding; IBA); GO:0000978 (RNA polymerase II core promoter proximal region sequence-specific DNA binding; IBA); GO:0000981 (sequence-specific DNA binding RNA polymerase II transcription factor activity; IBA); GO:0000987 (core promoter proximal regi…					0.118968	0.119139	-0.075304	-0.0972807	0.0232571	-0.08878		-0.132532	-0.268845	-0.21353	-0.306623	-0.507323	-0.132532		212.958	24.9784	55.1808	-0.285738	-0.28575	-0.285738	3.61692	14.7839	0.000354565	0.00726859	0.000105222	0.000165528		0.0021645	0.050253	0.00358584	-0.869048	-0.767998	0.000242431	0.00353155		14.6163	14.6182	12.6489	12.4426	13.6139
ENSMUSG00000037465	Klf10	protein_coding	Kruppel-like factor 10	This gene encodes a member of a family of proteins that feature C2H2-type zinc finger domains. The encoded protein is a transcriptional repressor that acts as an effector of transforming growth factor beta signaling. Activity of this protein may inhibit the growth of cancers, particularly pancreatic cancer. Alternative splicing results in multiple transcript variants. [provided by RefSeq, Jun 201…	GO:0000976 (transcription regulatory region sequence-specific DNA binding; IBA, IDA, ISO); GO:0000977 (RNA polymerase II regulatory region sequence-specific DNA binding; IBA, ISO); GO:0000978 (RNA polymerase II core promoter proximal region sequence-specific DNA binding; IBA, ISO); GO:0000981 (sequence-specific DNA binding RNA polymerase II transcription factor activity; IBA, ISO); GO:0000987 (co…					-0.0090604	0.0605213	-0.0565489	0.130699	-0.146069	0.0204578		-0.289272	-0.242745	-0.292867	-0.218073	-0.410161	-0.227212		569.476	65.1444	41.7056	-0.280987	-0.280987	-0.29918	5.88443	52.4331	3.16941e-09	3.00367e-07	1.2058e-12	1.06856e-12		0.0021645	0.050253	0.000445798	-0.869048	-0.872462	0.000242431	0.000213714		64.3888	67.6198	62.2715	71.0403	58.4648
ENSMUSG00000020962	Gtf2a1	protein_coding	general transcription factor II A, 1	Accurate transcription initiation on TATA-containing class II genes involves the ordered assembly of RNA polymerase II (POLR2A; MIM 180660) and several general initiation factors (summarized by DeJong and Roeder, 1993 [PubMed 8224848]). One of these factors is TFIIA, which when purified from HeLa extracts consists of 35-, 19-, and 12-kD subunits.[supplied by OMIM, Jul 2010]. [obtained from RefSeq…	GO:0000428 (DNA-directed RNA polymerase complex; IBA, IDA, ISO); GO:0000976 (transcription regulatory region sequence-specific DNA binding; ISO); GO:0000977 (RNA polymerase II regulatory region sequence-specific DNA binding; ISO); GO:0000979 (RNA polymerase II core promoter sequence-specific DNA binding; ISO); GO:0001046 (core promoter sequence-specific DNA binding; ISO); GO:0001067 (regulatory r…					0.0665736	-0.169066	0.22973	-0.122992	0.0297823	-0.0340268		-0.304166	-0.197943	-0.326255	-0.217175	-0.291298	-0.269066		272.866	33.4025	80.9722	-0.275726	-0.306781	-0.275726	4.23721	20.4714	3.98338e-05	0.00133109	5.67533e-06	5.16525e-06		0.0021645	0.050253	0.00755129	-0.869048	-0.784716	0.000242431	0.0025048		21.6168	18.2086	24.3248	18.832	21.0473
ENSMUSG00000000948	Gm38393	protein_coding	predicted gene, 38393	The protein encoded by this gene is one polypeptide of a small nuclear ribonucleoprotein complex, and it plays a role in pre-mRNA processing. Although individual snRNPs are believed to recognize specific nucleic acid sequences through RNA-RNA base pairing, the specific role of this family member is unknown. This protein arises from a bicistronic transcript that also encodes a protein identified a…						0.00638153	-0.162065	-0.119328	0.174935	0.186588	-0.0865103		-0.161335	-0.250444	-0.21035	-0.254932	-0.424525	-0.116847		157.896	19.8668	38.1595	-0.270688	-0.270688	-0.295971	3.14011	9.82264	0.00294035	0.0224398	0.00157563	0.00211115		0.0151515	0.0922495	0.015334	-0.724207	-0.696993	0.00773367	0.0117662		9.53908	8.37768	8.65963	10.8452	10.9413
ENSMUSG00000113204	Gm46430	lncRNA	predicted gene, 46430							-0.18138	-0.165832	0.234882	-0.0801586	0.223032	-0.0305434		-0.215897	-0.333413	-0.375494	-0.141674	-0.142867	-0.27089		143.935	19.0278	51.9547	-0.268244	-0.268244	-0.268272	3.05255	8.60996	0.00511478	0.0487527	0.00297898	0.00268799		0.025974	0.166655	0.0290309	-0.675926	-0.657596	0.0158242	0.0201208		7.76974	7.86476	10.7029	8.40713	10.6072
ENSMUSG00000034303	Ccdc15	protein_coding	coiled-coil domain containing 15		GO:0003674 (molecular_function; ND); GO:0005575 (cellular_component; IBA, ISO); GO:0005622 (intracellular; IBA, ISO); GO:0005813 (centrosome; IBA, ISO); GO:0005815 (microtubule organizing center; IBA, ISO); GO:0005856 (cytoskeleton; IBA, ISO); GO:0008150 (biological_process; ND); GO:0015630 (microtubule cytoskeleton; IBA, ISO); GO:0043226 (organelle; IBA, ISO); GO:0043228 (non-membrane-bounded or…					-0.188776	-0.0159705	-0.0144374	0.195167	-0.0704656	0.0944825		-0.435364	-0.0859131	-0.449245	-0.191755	-0.404293	-0.0135262		142.804	19.6506	74.2086	-0.267592	-0.29323	-0.267592	3.11827	8.51267	0.00535144	0.0498593	0.00287602	0.00242287		0.0411255	0.21535	0.0207731	-0.627646	-0.657534	0.0288882	0.0201365		8.07745	9.23254	9.24342	10.8452	8.85324
ENSMUSG00000002617	Zfp40	protein_coding	zinc finger protein 40		GO:0000976 (transcription regulatory region sequence-specific DNA binding; IBA); GO:0000977 (RNA polymerase II regulatory region sequence-specific DNA binding; IBA); GO:0000978 (RNA polymerase II core promoter proximal region sequence-specific DNA binding; IBA); GO:0000981 (sequence-specific DNA binding RNA polymerase II transcription factor activity; IBA); GO:0000987 (core promoter proximal regi…					-0.0486678	-0.0391431	0.0140224	0.154145	-0.0783406	-0.00201588		-0.226835	-0.35756	-0.268421	-0.269613	-0.117824	-0.200623		222.094	27.7461	55.4229	-0.261285	-0.261292	-0.261285	3.81834	15.6328	0.000252179	0.0056836	8.14334e-05	0.000112348		0.0021645	0.050253	0.000638477	-0.869048	-0.844099	0.000242431	0.000554849		14.7702	14.8747	15.4706	17.1505	14.4491
ENSMUSG00000102976	Zc3h11a	protein_coding	zinc finger CCCH type containing 11A		GO:0000346 (transcription export complex; ISO); GO:0003674 (molecular_function; IEA); GO:0005488 (binding; IEA); GO:0005575 (cellular_component; ISO); GO:0005622 (intracellular; ISO); GO:0005634 (nucleus; ISO); GO:0006403 (RNA localization; IBA, IEA); GO:0006405 (RNA export from nucleus; IBA); GO:0006406 (mRNA export from nucleus; IBA); GO:0006810 (transport; IBA, IEA); GO:0006913 (nucleocytoplas…					-0.0482595	0.0975045	0.00446326	-0.0227086	-0.0692459	0.0382462		-0.172469	-0.318054	-0.443537	-0.240355	-0.130226	-0.189912		274.565	35.2707	11.3994	-0.257701	-0.257701	-0.320968	4.35943	20.64	3.75506e-05	0.000764367	5.24389e-06	6.56926e-06		0.0021645	0.050253	0.000927533	-0.869048	-0.84161	0.000242431	0.000597938		21.5399	23.9362	22.3788	21.9426	21.2144
ENSMUSG00000009772	Nuak2	protein_coding	NUAK family, SNF1-like kinase, 2		GO:0000166 (nucleotide binding; IEA, ISO); GO:0000287 (magnesium ion binding; ISO); GO:0003674 (molecular_function; IBA, IEA, ISO); GO:0003824 (catalytic activity; IBA, IEA, ISO); GO:0004672 (protein kinase activity; IBA, IEA, ISO); GO:0004674 (protein serine/threonine kinase activity; IBA, ISO); GO:0005488 (binding; IEA, ISO); GO:0005524 (ATP binding; ISO); GO:0005575 (cellular_component; IBA); …					-0.0272477	0.0571384	-0.0533438	-0.0432393	0.0406722	0.0260203		-0.355787	-0.187118	-0.284955	-0.183106	-0.351525	-0.195683		385.1	47.5783	53.6412	-0.257311	-0.257311	-0.263504	5.02258	31.8531	8.77147e-07	3.9448e-05	2.54637e-08	1.51467e-08		0.0021645	0.050253	6.65009e-05	-0.869048	-0.911512	0.000242431	3.67733e-05		34.6946	36.8447	34.0547	34.3011	36.4152
ENSMUSG00000025577	Cbx2	protein_coding	chromobox 2	This gene encodes a component of the polycomb multiprotein complex, which is required to maintain the transcriptionally repressive state of many genes throughout development via chromatin remodeling and modification of histones. Disruption of this gene in mice results in male-to-female gonadal sex reversal. Mutations in this gene are also associated with gonadal dysgenesis in humans. Alternativel…	GO:0000003 (reproduction; ISO); GO:0000122 (negative regulation of transcription from RNA polymerase II promoter; IBA, IDA, ISO); GO:0000151 (ubiquitin ligase complex; IBA, ISO); GO:0000152 (nuclear ubiquitin ligase complex; IBA, ISO); GO:0000785 (chromatin; IBA, IDA); GO:0000791 (euchromatin; IDA); GO:0000792 (heterochromatin; IBA, IDA); GO:0003006 (developmental process involved in reproduction…					-0.0552688	0.0364681	-0.0525903	0.0298094	0.0502788	-0.00869724		-0.290198	-0.266795	-0.189629	-0.253071	-0.170307	-0.313949		397.596	46.8085	67.3845	-0.25657	-0.269145	-0.25657	4.99182	33.1678	5.83425e-07	4.21597e-05	1.20328e-08	1.78839e-08		0.0021645	0.050253	7.89815e-06	-0.869048	-0.935617	0.000242431	7.81512e-06		33.3099	35.5624	33.3736	35.394	35.9141
ENSMUSG00000011427	Zfp790	protein_coding	zinc finger protein 790		GO:0000122 (negative regulation of transcription from RNA polymerase II promoter; IBA); GO:0000976 (transcription regulatory region sequence-specific DNA binding; IBA); GO:0000977 (RNA polymerase II regulatory region sequence-specific DNA binding; IBA); GO:0000981 (sequence-specific DNA binding RNA polymerase II transcription factor activity; IBA); GO:0001067 (regulatory region nucleic acid bindi…					-0.148834	0.043861	0.0743281	-0.057073	-0.216878	0.304596		-0.194445	-0.286517	-0.31026	-0.237454	-0.144299	-0.165827		168.382	24.8919	69.7544	-0.256061	-0.274276	-0.256061	3.60877	10.7451	0.00194822	0.0250282	0.00107353	0.00137089		0.025974	0.166655	0.0399064	-0.675926	-0.639472	0.0158242	0.0251506		11.6931	13.5069	13.8165	12.5266	11.1083
ENSMUSG00000048280	Zfp738	protein_coding	zinc finger protein 738		GO:0000976 (transcription regulatory region sequence-specific DNA binding; IBA); GO:0000977 (RNA polymerase II regulatory region sequence-specific DNA binding; IBA); GO:0000978 (RNA polymerase II core promoter proximal region sequence-specific DNA binding; IBA); GO:0000981 (sequence-specific DNA binding RNA polymerase II transcription factor activity; IBA); GO:0000987 (core promoter proximal regi…					-0.118788	0.0827564	-0.0716819	0.131147	-0.0219749	-0.00145782		-0.279367	-0.322238	-0.131109	-0.15591	-0.274283	-0.231531		163.472	21.1382	79.2596	-0.252928	-0.277987	-0.252928	3.25569	10.3113	0.00236076	0.028285	0.00148257	0.00139767		0.0021645	0.050253	0.00129937	-0.869048	-0.825816	0.000242431	0.000935111		9.38523	10.9423	9.72992	11.3496	10.1061
ENSMUSG00000074165	Zfp788	protein_coding	zinc finger protein 788		GO:0000976 (transcription regulatory region sequence-specific DNA binding; IBA); GO:0000977 (RNA polymerase II regulatory region sequence-specific DNA binding; IBA); GO:0000978 (RNA polymerase II core promoter proximal region sequence-specific DNA binding; IBA); GO:0000981 (sequence-specific DNA binding RNA polymerase II transcription factor activity; IBA); GO:0000987 (core promoter proximal regi…					0.00140653	0.0757137	0.00486573	-0.0629453	0.0530872	-0.0721278		-0.0827417	-0.21291	-0.13336	-0.432833	-0.226917	-0.201786		177.708	24.1481	63.6049	-0.251004	-0.252475	-0.251004	3.54195	11.5752	0.00135612	0.019286	0.000722242	0.00126986		0.0021645	0.050253	0.00328549	-0.869048	-0.793222	0.000242431	0.00207935		12.6162	13.3359	12.6489	12.0222	13.1128
ENSMUSG00000043243	Niban3	protein_coding	niban apoptosis regulator 3		GO:0003674 (molecular_function; ND); GO:0005575 (cellular_component; ND); GO:0008150 (biological_process; ND)					0.196254	0.0498825	-0.0901104	-0.0848431	-0.0931617	0.021979		-0.334494	-0.145259	-0.0310536	-0.158789	-0.346181	-0.313633		128.141	17.2375	22.2366	-0.250354	-0.250354	-0.291017	2.86083	7.26609	0.00966338	0.0536123	0.00679924	0.00817945		0.0151515	0.128621	0.0115959	-0.724207	-0.698189	0.00773367	0.0115618		9.00059	8.03573	7.20014	7.23013	7.18281
ENSMUSG00000024276	Zfp397	protein_coding	zinc finger protein 397		GO:0000976 (transcription regulatory region sequence-specific DNA binding; IBA); GO:0000977 (RNA polymerase II regulatory region sequence-specific DNA binding; IBA); GO:0000978 (RNA polymerase II core promoter proximal region sequence-specific DNA binding; IBA); GO:0000981 (sequence-specific DNA binding RNA polymerase II transcription factor activity; IBA); GO:0000987 (core promoter proximal regi…					-0.0886827	-0.0215437	0.000934348	0.0268561	0.0257895	0.0566465		-0.298406	-0.305596	-0.213254	-0.234417	-0.222522	-0.184101		523.807	61.5291	72.9718	-0.2474	-0.268391	-0.2474	5.70286	47.1109	1.18882e-08	1.77507e-06	2.2687e-11	2.60514e-11		0.0021645	0.050253	9.25809e-06	-0.869048	-0.936785	0.000242431	7.14581e-06		53.1573	55.7372	56.6281	57.6729	57.6296
ENSMUSG00000059149	Mfsd4a	protein_coding	major facilitator superfamily domain containing 4A		GO:0003674 (molecular_function; IBA, IEA); GO:0005215 (transporter activity; IBA, IEA); GO:0005355 (glucose transmembrane transporter activity; IBA); GO:0005575 (cellular_component; IEA, ND); GO:0006810 (transport; IEA); GO:0008150 (biological_process; IEA); GO:0009987 (cellular process; IEA); GO:0015144 (carbohydrate transmembrane transporter activity; IBA); GO:0015145 (monosaccharide transmembr…					-0.0764612	0.0834349	0.0377469	-0.0923159	0.00517091	0.0424244		-0.157792	-0.233133	-0.193358	-0.294216	-0.321176	-0.178147		287.232	37.8481	52.8974	-0.245361	-0.245361	-0.250875	4.51145	21.88	2.40033e-05	0.000686137	3.32091e-06	5.26587e-06		0.0021645	0.050253	0.000197138	-0.869048	-0.879283	0.000242431	0.000164305		23.3861	26.2444	25.3951	23.1196	24.8058
ENSMUSG00000100658	F730311O21Rik	lncRNA	RIKEN cDNA F730311O21 gene		GO:0003674 (molecular_function; ND); GO:0005575 (cellular_component; ND); GO:0008150 (biological_process; ND)					0.152335	-0.0377583	-0.0313698	-0.0728448	-0.0141094	0.00374755		-0.294983	-0.220836	-0.194722	-0.174712	-0.120628	-0.27445		135.417	18.1111	38.3757	-0.240895	-0.240895	-0.269646	2.95755	7.88179	0.00720065	0.0433252	0.00544409	0.00599302		0.0021645	0.050253	0.000862024	-0.869048	-0.841583	0.000242431	0.000598432		9.3083	8.03573	8.07583	7.81863	8.18507
ENSMUSG00000022048	Dpysl2	protein_coding	dihydropyrimidinase-like 2	This gene encodes a member of the collapsin response mediator protein family. Collapsin response mediator proteins form homo- and hetero-tetramers and facilitate neuron guidance, growth and polarity. The encoded protein promotes microtubule assembly and is required for Sema3A-mediated growth cone collapse, and also plays a role in synaptic signaling through interactions with calcium channels. Thi…	GO:0003674 (molecular_function; IBA, IEA, IPI, ISO); GO:0003824 (catalytic activity; IBA, IEA); GO:0005488 (binding; IPI, ISO); GO:0005515 (protein binding; IPI, ISO); GO:0005575 (cellular_component; HDA, IBA, IDA, IEA, ISO); GO:0005622 (intracellular; HDA, IBA, IEA, ISO); GO:0005737 (cytoplasm; HDA, IBA, IEA, ISO); GO:0005739 (mitochondrion; HDA); GO:0005829 (cytosol; IBA, ISO); GO:0005856 (cyto…					-0.134372	-0.00802501	0.120302	-0.0598511	0.113161	-0.0312142		-0.404102	-0.158624	-0.19922	-0.316181	-0.185952	-0.145256		329.532	53.6585	95.5976	-0.237983	-0.30805	-0.237983	5.31848	26.1013	5.55539e-06	0.000275671	4.28969e-07	4.52523e-07		0.0021645	0.050253	0.00249623	-0.869048	-0.78739	0.000242431	0.00236452		39.3102	42.9997	47.0928	41.4472	46.8553
ENSMUSG00000060510	Zfp266	protein_coding	zinc finger protein 266		GO:0000122 (negative regulation of transcription from RNA polymerase II promoter; IBA); GO:0000976 (transcription regulatory region sequence-specific DNA binding; IBA); GO:0000977 (RNA polymerase II regulatory region sequence-specific DNA binding; IBA); GO:0000981 (sequence-specific DNA binding RNA polymerase II transcription factor activity; IBA); GO:0001067 (regulatory region nucleic acid bindi…					0.0946229	0.0333502	0.020368	0.0689139	-0.16748	-0.0497746		-0.123868	-0.312371	-0.256697	-0.249615	-0.17491	-0.242882		417.801	61.78	51.8336	-0.236872	-0.236872	-0.242418	5.7143	35.3358	3.06402e-07	1.72983e-05	5.62462e-09	1.01188e-08		0.004329	0.0680979	0.00133984	-0.820768	-0.830941	0.00106903	0.000812787		60.6963	58.1308	57.6011	59.6066	50.4467
ENSMUSG00000024985	Tcf7l2	protein_coding	transcription factor 7 like 2, T cell specific, HMG box	This gene encodes a high mobility group (HMG) box-containing transcription factor that plays a key role in the Wnt signaling pathway. The protein has been implicated in blood glucose homeostasis. Genetic variants of this gene are associated with increased risk of type 2 diabetes. Several transcript variants encoding multiple different isoforms have been found for this gene.[provided by RefSeq, Oc…	GO:0000003 (reproduction; IGI); GO:0000122 (negative regulation of transcription from RNA polymerase II promoter; IMP, ISO); GO:0000785 (chromatin; ISO); GO:0000976 (transcription regulatory region sequence-specific DNA binding; IBA, IDA, ISO); GO:0000977 (RNA polymerase II regulatory region sequence-specific DNA binding; IBA, IDA, ISO); GO:0000978 (RNA polymerase II core promoter proximal region…					0.0886403	-0.0514025	-0.0432582	-0.0153181	-0.00441318	0.0257517		-0.228649	-0.156812	-0.263256	-0.177531	-0.239357	-0.30968		413.548	56.2273	61.5205	-0.23171	-0.237117	-0.23171	5.45259	34.8705	3.49749e-07	2.86794e-05	8.14387e-09	6.79914e-09		0.0021645	0.050253	2.60221e-05	-0.869048	-0.918349	0.000242431	2.48895e-05		50.311	45.5643	45.8279	46.7436	47.1059
ENSMUSG00000032012	Nectin1	protein_coding	nectin cell adhesion molecule 1	This gene encodes an adhesion protein that plays a role in the organization of adherens junctions and tight junctions in epithelial and endothelial cells. The protein is a calcium(2+)-independent cell-cell adhesion molecule that belongs to the immunoglobulin superfamily and has 3 extracellular immunoglobulin-like loops, a single transmembrane domain (in some isoforms), and a cytoplasmic region. T…	GO:0000041 (transition metal ion transport; IMP); GO:0000902 (cell morphogenesis; ISO); GO:0001654 (eye development; IMP); GO:0002088 (lens development in camera-type eye; IMP); GO:0002089 (lens morphogenesis in camera-type eye; IMP); GO:0002934 (desmosome organization; IMP); GO:0003674 (molecular_function; IDA, IPI, ISO); GO:0005488 (binding; IPI, ISO); GO:0005515 (protein binding; IPI, ISO); GO…					0.00774818	0.0755835	-0.0299502	0.0453144	-0.109591	0.010895		-0.266034	-0.199421	-0.0611676	-0.208613	-0.222531	-0.312917		178.896	26.492	45.2257	-0.229398	-0.229398	-0.24612	3.73006	11.6828	0.00129593	0.0122214	0.000636401	0.000821989		0.004329	0.0680979	0.000690944	-0.820768	-0.839274	0.00106903	0.000640691		14.3086	15.0456	13.9138	14.7125	13.1128
ENSMUSG00000025856	Pdgfa	protein_coding	platelet derived growth factor, alpha	The protein encoded by this gene is a member of the platelet-derived growth factor family. The four members of this family are mitogenic factors for cells of mesenchymal origin and are characterized by a motif of eight cysteines. This gene product can exist either as a homodimer or as a heterodimer with the platelet-derived growth factor beta polypeptide, where the dimers are connected by disulfi…	GO:0000165 (MAPK cascade; IBA, ISO); GO:0001501 (skeletal system development; IGI); GO:0001525 (angiogenesis; IDA); GO:0001568 (blood vessel development; IDA); GO:0001656 (metanephros development; ISO); GO:0001763 (morphogenesis of a branching structure; IMP); GO:0001775 (cell activation; ISO); GO:0001822 (kidney development; ISO); GO:0001932 (regulation of protein phosphorylation; IBA, IDA, ISO)…					0.0404383	0.042317	-0.0554071	-0.0256147	-0.0449284	0.0431948		-0.274455	-0.207575	-0.149721	-0.300074	-0.230967	-0.135129		401.654	57.1441	18.8549	-0.22725	-0.22725	-0.276428	5.48861	33.6068	5.13409e-07	2.23135e-05	1.40526e-08	2.37477e-08		0.0021645	0.050253	6.61965e-05	-0.869048	-0.903471	0.000242431	5.60207e-05		49.7725	49.8386	46.509	47.5003	46.8553
ENSMUSG00000067928	Zfp760	protein_coding	zinc finger protein 760		GO:0000976 (transcription regulatory region sequence-specific DNA binding; IBA); GO:0000977 (RNA polymerase II regulatory region sequence-specific DNA binding; IBA); GO:0000978 (RNA polymerase II core promoter proximal region sequence-specific DNA binding; IBA); GO:0000981 (sequence-specific DNA binding RNA polymerase II transcription factor activity; IBA); GO:0000987 (core promoter proximal regi…					0.0121803	-0.12973	0.0143393	-0.0869419	0.20617	-0.0160174		-0.305823	-0.241466	-0.256694	-0.106715	-0.0521704	-0.334291		151.261	25.1514	94.2052	-0.224197	-0.289538	-0.224197	3.62707	9.24324	0.00382091	0.0397995	0.00235754	0.00203721		0.0151515	0.128621	0.0103339	-0.724207	-0.708701	0.00773367	0.0098766		13.3086	11.9681	13.33	12.3585	15.3679
ENSMUSG00000069833	Ahnak	protein_coding	AHNAK nucleoprotein (desmoyokin)		GO:0001778 (plasma membrane repair; NAS); GO:0003674 (molecular_function; IMP, IPI, ISO); GO:0005198 (structural molecule activity; IMP); GO:0005488 (binding; IPI, ISO); GO:0005515 (protein binding; IPI, ISO); GO:0005575 (cellular_component; EXP, IBA, IDA, ISO, ISS); GO:0005576 (extracellular region; ISO); GO:0005615 (extracellular space; ISO); GO:0005622 (intracellular; IBA, IDA, ISO, ISS); GO:0…					-0.060892	0.00597397	0.0746491	0.0550786	-0.0719836	-0.00282612		-0.241048	-0.246758	-0.267926	-0.222533	-0.142416	-0.208008		1122.57	99.7665	96.1252	-0.221811	-0.294488	-0.221811	10.9824	127.064	4.34136e-15	3.04355e-12	5.3396e-19	6.48618e-19		0.0021645	0.050253	6.97453e-05	-0.869048	-0.914682	0.000242431	3.08095e-05		2085.21	2184.18	2290.71	2259.84	2069.24
ENSMUSG00000026155	Smap1	protein_coding	small ArfGAP 1	The protein encoded by this gene is similar to the mouse stromal membrane-associated protein-1. This similarity suggests that this human gene product is also a type II membrane glycoprotein involved in the erythropoietic stimulatory activity of stromal cells. Alternate splicing results in multiple transcript variants encoding different isoforms. [provided by RefSeq, Jul 2008]. [obtained from RefS…	GO:0002262 (myeloid cell homeostasis; IDA); GO:0002376 (immune system process; IDA); GO:0002682 (regulation of immune system process; IDA); GO:0003674 (molecular_function; IBA, IDA, IEA, IPI); GO:0005096 (GTPase activator activity; IBA, IDA); GO:0005488 (binding; IDA, IEA, IPI); GO:0005515 (protein binding; IDA, IPI); GO:0005575 (cellular_component; IBA, IDA, IEA); GO:0005622 (intracellular; IBA,…					0.00769756	-0.0595429	-0.115443	0.107998	0.0325288	0.0267617		-0.106931	-0.297551	-0.243991	-0.192019	-0.309088	-0.121391		290.499	48.0886	27.1752	-0.221065	-0.221065	-0.25743	5.04796	22.2018	2.14028e-05	0.00048905	2.7925e-06	4.17626e-06		0.004329	0.050253	0.00120427	-0.820768	-0.81626	0.00106903	0.00120067		35.6946	34.0236	32.6925	38.3365	36.3317
ENSMUSG00000033669	Zfp7	protein_coding	zinc finger protein 7		GO:0000976 (transcription regulatory region sequence-specific DNA binding; IBA); GO:0000977 (RNA polymerase II regulatory region sequence-specific DNA binding; IBA); GO:0000978 (RNA polymerase II core promoter proximal region sequence-specific DNA binding; IBA); GO:0000981 (sequence-specific DNA binding RNA polymerase II transcription factor activity; IBA); GO:0000987 (core promoter proximal regi…					0.0385292	0.0211843	-0.0489742	-0.0471038	0.0156607	0.0207038		-0.293822	-0.213509	-0.265671	-0.16675	-0.11285	-0.259564		358.961	53.8142	66.1996	-0.219638	-0.230565	-0.219638	5.32576	29.1167	2.06679e-06	0.000118298	1.11406e-07	1.00125e-07		0.0021645	0.050253	8.35235e-05	-0.869048	-0.911868	0.000242431	3.60605e-05		44.3106	43.7691	41.644	41.6994	43.598
ENSMUSG00000030309	Caprin2	protein_coding	caprin family member 2	This gene encodes a member of the caprin family. The encoded protein may function as an RNA-binding protein that induces the formation of RNA granules and plays an important role in brain function. Alternative splicing results in multiple transcript variants. [provided by RefSeq, Aug 2014].	GO:0000902 (cell morphogenesis; IMP); GO:0001558 (regulation of cell growth; ISO); GO:0001932 (regulation of protein phosphorylation; ISO); GO:0001934 (positive regulation of protein phosphorylation; ISO); GO:0003674 (molecular_function; IBA, IEA, ISO); GO:0003676 (nucleic acid binding; IEA); GO:0003723 (RNA binding; IEA); GO:0005102 (receptor binding; IBA, ISO); GO:0005488 (binding; IBA, IEA, IS…					-0.00773989	0.0035897	0.0177156	-0.0122033	-0.0846466	0.0832845		-0.263157	-0.1788	-0.296681	-0.194339	-0.105782	-0.214038		192.506	29.597	58.4241	-0.219061	-0.219061	-0.219063	3.96568	12.909	0.000768127	0.012943	0.000374713	0.00039956		0.0021645	0.050253	0.000138707	-0.869048	-0.884006	0.000242431	0.000135697		16.6165	16.7554	16.9301	16.562	15.702
ENSMUSG00000029385	Ccng2	protein_coding	cyclin G2	The eukaryotic cell cycle is governed by cyclin-dependent protein kinases (CDKs) whose activities are regulated by cyclins and CDK inhibitors. The 8 species of cyclins reported in mammals, cyclins A through H, share a conserved amino acid sequence of about 90 residues called the cyclin box. The amino acid sequence of cyclin G is well conserved among mammals. The nucleotide sequence of cyclin G1 a…	GO:0000079 (regulation of cyclin-dependent protein serine/threonine kinase activity; IBA); GO:0000278 (mitotic cell cycle; IBA); GO:0000307 (cyclin-dependent protein kinase holoenzyme complex; IBA); GO:0001932 (regulation of protein phosphorylation; IBA); GO:0003674 (molecular_function; IBA); GO:0005575 (cellular_component; IBA, TAS); GO:0005622 (intracellular; IBA, TAS); GO:0005634 (nucleus; IBA…					0.0134298	-0.010031	-0.0155758	-0.0636459	-0.0414728	0.117296		-0.0611518	-0.314169	-0.0707896	-0.103756	-0.455663	-0.238908		155.999	27.9104	57.7582	-0.217224	-0.217224	-0.217228	3.82947	9.65588	0.00316758	0.0346814	0.0018052	0.0020067		0.004329	0.0680979	0.0165367	-0.820768	-0.700525	0.00106903	0.0111701		15.3087	15.0456	14.9841	14.4603	14.6997
ENSMUSG00000015659	Serac1	protein_coding	serine active site containing 1	The protein encoded by this gene is a phosphatidylglycerol remodeling protein found at the interface of mitochondria and endoplasmic reticula, where it mediates phospholipid exchange. The encoded protein plays a major role in mitochondrial function and intracellular cholesterol trafficking. Defects in this gene are a cause of 3-methylglutaconic aciduria with deafness, encephalopathy, and Leigh-li…	GO:0005575 (cellular_component; IDA, IEA, ISO); GO:0005622 (intracellular; ISO); GO:0005737 (cytoplasm; ISO); GO:0005739 (mitochondrion; ISO); GO:0005783 (endoplasmic reticulum; ISO); GO:0006629 (lipid metabolic process; IEA, ISO); GO:0006644 (phospholipid metabolic process; IEA, ISO); GO:0006650 (glycerophospholipid metabolic process; ISO); GO:0006793 (phosphorus metabolic process; IEA, ISO); GO…					0.0922734	0.138458	-0.201872	-0.0354992	0.0924508	-0.0858114		-0.228876	-0.0697289	-0.231195	-0.185318	-0.337385	-0.164541		156.01	27.0974	43.0116	-0.217146	-0.217146	-0.234511	3.77813	9.65773	0.0031674	0.0236879	0.00178294	0.00192926		0.025974	0.128621	0.0134695	-0.675926	-0.704498	0.0158242	0.0105268		15.6164	16.1569	12.5516	14.2081	15.6184
ENSMUSG00000120144	Gm56517	lncRNA	predicted gene, 56517							-0.0491877	0.00441483	0.0343593	0.0369344	0.0402832	-0.066804		-0.129086	-0.193767	-0.32062	-0.307004	-0.158447	-0.148685		382.235	60.8718	31.8457	-0.216051	-0.216051	-0.246234	5.66947	31.5516	9.62969e-07	3.69104e-05	4.21084e-08	5.28976e-08		0.0021645	0.050253	0.000400985	-0.869048	-0.869919	0.000242431	0.000234834		52.9265	54.9678	56.1416	56.2437	56.3767
ENSMUSG00000046351	Zfp322a	protein_coding	zinc finger protein 322A		GO:0000122 (negative regulation of transcription from RNA polymerase II promoter; IBA); GO:0000976 (transcription regulatory region sequence-specific DNA binding; IBA, IDA); GO:0000977 (RNA polymerase II regulatory region sequence-specific DNA binding; IBA); GO:0000981 (sequence-specific DNA binding RNA polymerase II transcription factor activity; IBA); GO:0000987 (core promoter proximal region s…					-0.159932	0.0930612	0.0430257	0.0651955	-0.108554	0.0672033		0.0431657	-0.3056	-0.333598	-0.281959	-0.103405	-0.212053		190.759	36.9573	40.7542	-0.21594	-0.21594	-0.235928	4.45941	12.7519	0.000821607	0.0086832	0.000372667	0.000590393		0.0411255	0.170428	0.023614	-0.627646	-0.648066	0.0288882	0.0226637		21.0014	25.2185	24.3248	24.717	21.799
ENSMUSG00000069892	9930111J21Rik2	protein_coding	RIKEN cDNA 9930111J21 gene 2		GO:0003674 (molecular_function; ND); GO:0005575 (cellular_component; ND); GO:0008150 (biological_process; ND)					-0.186091	0.0755423	0.0504879	0.033691	-0.0086928	0.0350628		-0.384108	-0.239744	-0.164573	-0.182561	-0.154693	-0.149363		218.843	37.6405	83.2122	-0.215016	-0.250581	-0.215016	4.49644	15.3299	0.000284596	0.00615173	9.28402e-05	8.4772e-05		0.025974	0.166655	0.0022805	-0.675926	-0.79252	0.0158242	0.00211221		21.1552	25.5605	25.1032	24.801	24.0541
ENSMUSG00000039789	Zfp597	protein_coding	zinc finger protein 597		GO:0000122 (negative regulation of transcription from RNA polymerase II promoter; IBA); GO:0000976 (transcription regulatory region sequence-specific DNA binding; IBA); GO:0000977 (RNA polymerase II regulatory region sequence-specific DNA binding; IBA); GO:0000981 (sequence-specific DNA binding RNA polymerase II transcription factor activity; IBA); GO:0001067 (regulatory region nucleic acid bindi…					-0.151497	0.0893142	0.0455956	0.060527	-0.163106	0.119166		-0.017294	-0.329164	-0.209997	-0.28052	-0.174172	-0.122539		171.338	31.9495	59.6437	-0.213214	-0.213224	-0.213214	4.13996	11.0084	0.0017371	0.0231129	0.000965126	0.00150012		0.025974	0.166655	0.0202238	-0.675926	-0.659977	0.0158242	0.0195193		16.8472	20.0893	19.4598	19.6727	16.7042
ENSMUSG00000047003	Zfp41	protein_coding	zinc finger protein 41		GO:0000003 (reproduction; IEA); GO:0000122 (negative regulation of transcription from RNA polymerase II promoter; IBA); GO:0000976 (transcription regulatory region sequence-specific DNA binding; IBA); GO:0000977 (RNA polymerase II regulatory region sequence-specific DNA binding; IBA); GO:0000981 (sequence-specific DNA binding RNA polymerase II transcription factor activity; IBA); GO:0001067 (regu…					0.149594	-0.22081	0.0888223	-0.158524	0.123954	0.0169648		-0.321575	-0.203473	-0.157041	-0.286938	-0.171373	-0.014417		162.461	31.8889	87.0784	-0.212387	-0.256164	-0.212387	4.13524	10.2223	0.0024562	0.0290134	0.00145458	0.00186174		0.0649351	0.27311	0.0348156	-0.579365	-0.621404	0.0483594	0.0310149		20.8475	15.9005	19.9463	16.6461	20.4627
ENSMUSG00000089774	Slc5a3	protein_coding	solute carrier family 5 (inositol transporters), member 3		GO:0003674 (molecular_function; IBA, IEA, IPI, ISO); GO:0005215 (transporter activity; IBA, IEA, ISO); GO:0005355 (glucose transmembrane transporter activity; IBA); GO:0005365 (myo-inositol transmembrane transporter activity; ISO); GO:0005367 (myo-inositol:sodium symporter activity; ISO); GO:0005402 (cation:sugar symporter activity; IBA); GO:0005412 (glucose:sodium symporter activity; IBA); GO:00…					-0.035313	0.131785	0.042387	-0.074446	-0.0175253	-0.0468874		-0.144642	-0.196681	-0.280375	-0.213781	-0.133757	-0.28434		380.272	62.1778	98.3307	-0.212381	-0.301473	-0.212381	5.74017	31.3383	1.02408e-06	6.50572e-05	3.78396e-08	4.93017e-08		0.0021645	0.050253	0.000694222	-0.869048	-0.846244	0.000242431	0.000519695		56.0036	63.0035	59.1579	54.4782	56.7108
ENSMUSG00000036109	Mbnl3	protein_coding	muscleblind like splicing factor 3	This gene encodes a member of the muscleblind-like family of proteins. The encoded protein may function in regulation of alternative splicing and may play a role in the pathophysiology of myotonic dystrophy. Alternatively spliced transcript variants have been described. [provided by RefSeq, Dec 2009]. [obtained from RefSeq Human]	GO:0003674 (molecular_function; IBA, IEA); GO:0003676 (nucleic acid binding; IBA); GO:0003723 (RNA binding; IBA); GO:0005488 (binding; IBA, IEA); GO:0005575 (cellular_component; IBA, IEA, ISO); GO:0005622 (intracellular; IBA, IEA, ISO); GO:0005634 (nucleus; IBA, ISO); GO:0005654 (nucleoplasm; ISO); GO:0005737 (cytoplasm; IEA, ISO); GO:0005829 (cytosol; ISO); GO:0006139 (nucleobase-containing comp…					-0.0454426	0.0290462	0.0413555	-0.0623903	0.0536603	-0.0162291		-0.274766	-0.17581	-0.265989	-0.236448	-0.227542	-0.0878266		349.296	55.7602	66.8829	-0.212131	-0.224364	-0.212131	5.43177	28.1196	2.85266e-06	0.000154124	1.8742e-07	1.78873e-07		0.0021645	0.050253	0.000140448	-0.869048	-0.888895	0.000242431	0.000110346		44.926	47.3595	47.7739	44.3897	48.1917
ENSMUSG00000026034	Clk1	protein_coding	CDC-like kinase 1	This gene encodes a member of the CDC2-like (or LAMMER) family of dual specificity protein kinases. In the nucleus, the encoded protein phosphorylates serine/arginine-rich proteins involved in pre-mRNA processing, releasing them into the nucleoplasm. The choice of splice sites during pre-mRNA processing may be regulated by the concentration of transacting factors, including serine/arginine rich p…	GO:0000166 (nucleotide binding; IEA); GO:0003674 (molecular_function; IBA, IDA, IEA, IPI, ISO); GO:0003824 (catalytic activity; IBA, IDA, IEA, ISO); GO:0004672 (protein kinase activity; IBA, IDA, IEA, ISO); GO:0004674 (protein serine/threonine kinase activity; IBA, IDA, ISO); GO:0004712 (protein serine/threonine/tyrosine kinase activity; IEA); GO:0004713 (protein tyrosine kinase activity; IBA, ID…					-0.0177714	-0.0674759	-0.0216952	0.0017621	-0.0160706	0.121251		-0.157273	-0.302236	-0.235556	-0.190141	-0.206746	-0.146968		477.575	73.8454	39.6385	-0.21199	-0.21199	-0.232879	6.30982	41.8903	4.77357e-08	3.06623e-06	4.76604e-10	6.19506e-10		0.0021645	0.050253	0.000237204	-0.869048	-0.877519	0.000242431	0.000176123		84.0055	81.1267	83.7746	85.1642	84.1057
ENSMUSG00000032872	Cyb5r4	protein_coding	cytochrome b5 reductase 4	NCB5OR is a flavohemoprotein that contains functional domains found in both cytochrome b5 (CYB5A; MIM 613218) and CYB5 reductase (CYB5R3; MIM 613213) (Zhu et al., 1999 [PubMed 10611283]).[supplied by OMIM, Jan 2010].	GO:0000166 (nucleotide binding; ISO); GO:0002790 (peptide secretion; IMP); GO:0003674 (molecular_function; IBA, IDA, IEA, IPI, ISO); GO:0003824 (catalytic activity; IBA, IDA, IEA, ISO); GO:0003958 (NADPH-hemoprotein reductase activity; ISO); GO:0004128 (cytochrome-b5 reductase activity, acting on NAD(P)H; IBA, IDA, ISO); GO:0005488 (binding; IBA, IEA, IPI, ISO); GO:0005515 (protein binding; IPI);…					0.0256	-0.0631686	0.179413	-0.0262726	-0.138206	0.0226341		-0.0579001	-0.21092	-0.0287429	-0.308087	-0.337624	-0.166929		142.803	26.0941	64.1152	-0.210794	-0.216268	-0.210794	3.70242	8.5126	0.00535162	0.0498593	0.00331157	0.00518774		0.025974	0.166655	0.0218334	-0.675926	-0.651127	0.0158242	0.021823		14.1548	13.2504	15.8598	13.6196	12.5282
ENSMUSG00000007812	Zfp655	protein_coding	zinc finger protein 655		GO:0000082 (G1/S transition of mitotic cell cycle; ISO); GO:0000278 (mitotic cell cycle; ISO); GO:0000976 (transcription regulatory region sequence-specific DNA binding; IBA); GO:0000977 (RNA polymerase II regulatory region sequence-specific DNA binding; IBA); GO:0000978 (RNA polymerase II core promoter proximal region sequence-specific DNA binding; IBA); GO:0000981 (sequence-specific DNA binding…					0.0492531	-0.0546876	0.1525	-0.13287	-0.0383919	0.0241959		-0.108007	-0.380281	-0.146034	-0.296564	-0.102194	-0.121849		210.978	41.0483	60.6469	-0.210596	-0.211918	-0.210596	4.68069	14.6008	0.000381894	0.00766117	0.000155299	0.000249465		0.0151515	0.128621	0.0107284	-0.724207	-0.703234	0.00773367	0.0107284		28.4634	26.4153	30.6492	24.9692	26.7267
ENSMUSG00000053716	Dusp7	protein_coding	dual specificity phosphatase 7	Dual-specificity phosphatases (DUSPs) constitute a large heterogeneous subgroup of the type I cysteine-based protein-tyrosine phosphatase superfamily. DUSPs are characterized by their ability to dephosphorylate both tyrosine and serine/threonine residues. DUSP7 belongs to a class of DUSPs, designated MKPs, that dephosphorylate MAPK (mitogen-activated protein kinase) proteins ERK (see MIM 601795),…	GO:0000165 (MAPK cascade; IBA, ISO); GO:0001932 (regulation of protein phosphorylation; ISO); GO:0001933 (negative regulation of protein phosphorylation; ISO); GO:0003674 (molecular_function; IBA, IEA, ISO); GO:0003824 (catalytic activity; IBA, IEA, ISO); GO:0004721 (phosphoprotein phosphatase activity; IBA, IEA, ISO); GO:0004722 (protein serine/threonine phosphatase activity; IEA); GO:0004725 (p…					0.0695719	-0.0602932	-0.0919225	-0.0324574	0.0949446	0.0201566		-0.108574	-0.108353	-0.181959	-0.231384	-0.262899	-0.261685		192.864	32.1657	27.6682	-0.210491	-0.210491	-0.244467	4.15186	12.943	0.000758174	0.00813173	0.000328126	0.000493621		0.0021645	0.050253	0.00114401	-0.869048	-0.820772	0.000242431	0.00106891		19.9244	18.1231	17.7084	18.4957	20.2956
ENSMUSG00000045598	Zfp553	protein_coding	zinc finger protein 553		GO:0000976 (transcription regulatory region sequence-specific DNA binding; IBA); GO:0000977 (RNA polymerase II regulatory region sequence-specific DNA binding; IBA); GO:0000978 (RNA polymerase II core promoter proximal region sequence-specific DNA binding; IBA); GO:0000981 (sequence-specific DNA binding RNA polymerase II transcription factor activity; IBA); GO:0000987 (core promoter proximal regi…					-0.0164562	0.0339524	-0.212721	0.070719	0.102026	0.0224804		-0.301755	-0.0904425	-0.0921164	-0.245205	-0.257048	-0.17026		180.059	31.9581	70.6625	-0.210335	-0.22586	-0.210335	4.14089	11.7858	0.00123838	0.0180557	0.00056201	0.000815919		0.0151515	0.128621	0.00823676	-0.724207	-0.727755	0.00773367	0.00729674		18.5397	19.2345	16.0544	19.7568	20.2121
ENSMUSG00000048732	Klhl11	protein_coding	kelch-like 11		GO:0003674 (molecular_function; ND); GO:0005575 (cellular_component; ND); GO:0008150 (biological_process; ND), R-MMU-1280218 (Mus musculus: Adaptive Immune System), R-MMU-168256 (Mus musculus: Immune System), R-MMU-392499 (Mus musculus: Metabolism of proteins), R-MMU-597592 (Mus musculus: Post-translational protein modification), R-MMU-8951664 (Mus musculus: Neddylation), R-MMU-983168 (Mus muscul…					0.0635003	-0.0867239	0.04256	0.0782223	-0.13862	0.0410617		-0.140478	-0.240528	-0.17761	-0.11772	-0.216289	-0.292671		183.191	31.6814	70.3857	-0.20729	-0.22091	-0.20729	4.12437	12.0671	0.00109757	0.0166101	0.000595426	0.000585472		0.004329	0.0680979	0.0021097	-0.820768	-0.808586	0.00106903	0.00145309		19.4628	17.4392	19.1679	19.6727	16.7877
ENSMUSG00000079470	Utp14b	protein_coding	UTP14B small subunit processome component		GO:0000003 (reproduction; IEA, IMP); GO:0003006 (developmental process involved in reproduction; IMP); GO:0005575 (cellular_component; IBA, IEA, ISO); GO:0005622 (intracellular; IBA, IEA, ISO); GO:0005634 (nucleus; IBA, IEA, ISO); GO:0005730 (nucleolus; IBA, ISO); GO:0005737 (cytoplasm; ISO); GO:0005829 (cytosol; ISO); GO:0006139 (nucleobase-containing compound metabolic process; IEA); GO:0006364…					-0.0452154	-0.100307	-0.0712649	0.12762	0.0641552	0.0250119		-0.219253	-0.197329	-0.288867	-0.19334	-0.113998	-0.17454		271.371	49.1437	98.0453	-0.204438	-0.291259	-0.204438	5.09763	20.326	4.2012e-05	0.00138388	7.70402e-06	9.85858e-06		0.0021645	0.050253	0.00205923	-0.869048	-0.818579	0.000242431	0.00113147		35.3869	34.0236	34.7358	40.0179	38.2527
ENSMUSG00000032449	Slc25a36	protein_coding	solute carrier family 25, member 36		GO:0000002 (mitochondrial genome maintenance; IBA, ISO); GO:0003674 (molecular_function; IBA, ISO); GO:0005215 (transporter activity; IBA, ISO); GO:0005575 (cellular_component; HDA, IBA, IEA, ISO); GO:0005622 (intracellular; HDA, IBA, IEA, ISO); GO:0005737 (cytoplasm; HDA, IBA, IEA, ISO); GO:0005739 (mitochondrion; HDA, IBA, IEA, ISO); GO:0005740 (mitochondrial envelope; IEA); GO:0005743 (mitocho…					-0.0998033	0.00147001	0.0397756	0.0828498	0.0400822	-0.0643743		-0.139507	-0.140942	-0.233085	-0.282572	-0.21124	-0.175825		353.922	60.794	55.8554	-0.203868	-0.203868	-0.204172	5.66476	28.6019	2.44966e-06	0.000133423	1.98327e-07	2.29124e-07		0.0021645	0.050253	0.000455523	-0.869048	-0.861229	0.000242431	0.000319562		50.6956	54.4549	55.947	57.6729	55.9591
ENSMUSG00000026436	Elk4	protein_coding	ELK4, member of ETS oncogene family	This gene is a member of the Ets family of transcription factors and of the ternary complex factor (TCF) subfamily. Proteins of the TCF subfamily form a ternary complex by binding to the the serum response factor and the serum reponse element in the promoter of the c-fos proto-oncogene. The protein encoded by this gene is phosphorylated by the kinases, MAPK1 and MAPK8. Several transcript variants…	GO:0000122 (negative regulation of transcription from RNA polymerase II promoter; ISO); GO:0000976 (transcription regulatory region sequence-specific DNA binding; ISO); GO:0000977 (RNA polymerase II regulatory region sequence-specific DNA binding; ISO); GO:0000978 (RNA polymerase II core promoter proximal region sequence-specific DNA binding; ISO); GO:0000981 (sequence-specific DNA binding RNA po…					0.0350382	0.00104977	-0.0017219	-0.0902372	0.0455225	0.0103486		-0.160585	-0.139455	-0.214573	-0.30901	-0.214727	-0.109827		373.765	64.8158	38.886	-0.200494	-0.200494	-0.222701	5.86806	30.6632	1.27061e-06	4.70858e-05	9.81317e-08	1.16415e-07		0.0021645	0.050253	0.000271267	-0.869048	-0.872417	0.000242431	0.00021407		64.0042	62.4906	62.3688	58.5977	64.4783
ENSMUSG00000029647	Pan3	protein_coding	PAN3 poly(A) specific ribonuclease subunit		GO:0000166 (nucleotide binding; IEA); GO:0000175 (3-5-exoribonuclease activity; ISO); GO:0000288 (nuclear-transcribed mRNA catabolic process, deadenylation-dependent decay; IBA, IMP); GO:0000289 (nuclear-transcribed mRNA poly(A) tail shortening; IBA); GO:0000290 (deadenylation-dependent decapping of nuclear-transcribed mRNA; IMP); GO:0000932 (cytoplasmic mRNA processing body; IBA, IDA); GO:000095…					-0.00715154	-0.0352486	0.0996874	0.0226427	0.0330269	-0.112957		-0.196728	-0.310163	-0.130678	-0.196778	-0.192209	-0.143826		309.432	56.4954	51.2714	-0.198803	-0.198803	-0.204173	5.46316	24.0818	1.10783e-05	0.000334545	1.40586e-06	1.53854e-06		0.0021645	0.050253	0.000655063	-0.869048	-0.845402	0.000242431	0.00053328		47.0031	46.0772	50.6929	48.0047	48.3587
ENSMUSG00000036572	Upf3b	protein_coding	UPF3 regulator of nonsense transcripts homolog B (yeast)	This gene encodes a protein that is part of a post-splicing multiprotein complex involved in both mRNA nuclear export and mRNA surveillance. The encoded protein is one of two functional homologs to yeast Upf3p. mRNA surveillance detects exported mRNAs with truncated open reading frames and initiates nonsense-mediated mRNA decay (NMD). When translation ends upstream from the last exon-exon junctio…	GO:0000184 (nuclear-transcribed mRNA catabolic process, nonsense-mediated decay; IBA, IDA, IMP, ISO); GO:0000956 (nuclear-transcribed mRNA catabolic process; IBA, IDA, IMP, ISO); GO:0003674 (molecular_function; IBA, ISO); GO:0003676 (nucleic acid binding; IBA, ISO); GO:0003723 (RNA binding; IBA, ISO); GO:0003729 (mRNA binding; IBA, ISO); GO:0005488 (binding; IBA, ISO); GO:0005575 (cellular_compon…					-0.0502622	-0.0330858	0.0045317	0.0284176	0.0266434	0.0237554		-0.0996351	-0.263108	-0.210673	-0.239138	-0.180678	-0.165529		528.815	79.7094	54.6013	-0.198767	-0.198767	-0.202195	6.65854	47.6997	1.03061e-08	1.11102e-06	4.0362e-11	7.96183e-11		0.0021645	0.050253	6.45855e-05	-0.869048	-0.915297	0.000242431	2.97456e-05		104.314	105.576	108.391	110.217	110.081
ENSMUSG00000031631	Cfap97	protein_coding	cilia and flagella associated protein 97		GO:0000003 (reproduction; IBA); GO:0003006 (developmental process involved in reproduction; IBA); GO:0003674 (molecular_function; ND); GO:0005575 (cellular_component; ND); GO:0007276 (gamete generation; IBA); GO:0007283 (spermatogenesis; IBA); GO:0008150 (biological_process; IBA); GO:0019953 (sexual reproduction; IBA); GO:0022414 (reproductive process; IBA); GO:0032501 (multicellular organismal p…					-0.0573374	-0.0831045	0.0978056	0.0411599	0.0245772	-0.0231008		-0.0314669	-0.157442	-0.351553	-0.166735	-0.229538	-0.24081		222.204	44.3003	71.1988	-0.196949	-0.214558	-0.196949	4.85588	15.643	0.000251148	0.00567143	7.5013e-05	8.06703e-05		0.00865801	0.0947954	0.00376926	-0.772487	-0.773605	0.00322917	0.00315703		29.6942	29.1509	33.179	31.863	31.4875
ENSMUSG00000053347	Zfp943	protein_coding	zinc finger prtoein 943		GO:0000976 (transcription regulatory region sequence-specific DNA binding; IBA); GO:0000977 (RNA polymerase II regulatory region sequence-specific DNA binding; IBA); GO:0000978 (RNA polymerase II core promoter proximal region sequence-specific DNA binding; IBA); GO:0000981 (sequence-specific DNA binding RNA polymerase II transcription factor activity; IBA); GO:0000987 (core promoter proximal regi…					-0.0500266	-0.0593427	0.15661	0.0245705	0.0589878	-0.130799		-0.194503	-0.322541	-0.105634	-0.170078	-0.121717	-0.224492		186.955	36.6805	54.6013	-0.196671	-0.196671	-0.197404	4.44657	12.4078	0.000950347	0.0146202	0.000450282	0.000469568		0.00865801	0.0947954	0.00649378	-0.772487	-0.747761	0.00322917	0.00516956		22.463	22.312	26.0762	23.7081	24.3046
ENSMUSG00000025912	Mybl1	protein_coding	myeloblastosis oncogene-like 1		GO:0000003 (reproduction; IMP); GO:0000278 (mitotic cell cycle; IBA); GO:0000280 (nuclear division; IMP); GO:0000976 (transcription regulatory region sequence-specific DNA binding; IBA, ISO); GO:0000977 (RNA polymerase II regulatory region sequence-specific DNA binding; IBA, ISO); GO:0000978 (RNA polymerase II core promoter proximal region sequence-specific DNA binding; IBA, ISO); GO:0000981 (seq…					0.0599016	-0.0866002	-0.0380159	0.020814	-0.00993136	0.0538319		-0.297403	-0.233042	-0.147414	-0.214809	-0.136725	-0.10274		271.832	50.467	54.9472	-0.196568	-0.196568	-0.198522	5.16373	20.3741	4.13813e-05	0.0012162	7.6044e-06	1.10822e-05		0.0021645	0.050253	0.000474456	-0.869048	-0.85055	0.000242431	0.000454323		39.8487	35.9043	37.1683	38.7569	37.9186
ENSMUSG00000091474	2610021A01Rik	protein_coding	RIKEN cDNA 2610021A01 gene							0.0756804	0.114827	-0.172776	-0.130103	0.109056	0.00331523		-0.190755	-0.381441	-0.179961	-0.106023	-0.0724365	-0.155675		170.396	38.2546	18.3705	-0.191574	-0.191574	-0.241993	4.53254	10.9248	0.00180195	0.0156061	0.000961254	0.00109466		0.0411255	0.170428	0.0220462	-0.627646	-0.655562	0.0288882	0.0206451		25.8478	26.5863	21.6004	22.2789	26.4762
ENSMUSG00000050714	Zbtb26	protein_coding	zinc finger and BTB domain containing 26		GO:0000122 (negative regulation of transcription from RNA polymerase II promoter; IBA); GO:0000976 (transcription regulatory region sequence-specific DNA binding; IBA); GO:0000977 (RNA polymerase II regulatory region sequence-specific DNA binding; IBA); GO:0000978 (RNA polymerase II core promoter proximal region sequence-specific DNA binding; IBA); GO:0000981 (sequence-specific DNA binding RNA po…					-0.00650625	-0.00266206	0.00117343	0.0669399	0.00908942	-0.0680344		-0.0877945	-0.181805	-0.0824644	-0.260587	-0.171996	-0.239896		152.435	28.611	92.9078	-0.191265	-0.249062	-0.191265	3.89931	9.34524	0.00364719	0.0385738	0.0022968	0.00347717		0.0021645	0.050253	0.000894811	-0.869048	-0.843472	0.000242431	0.000565471		15.7703	15.815	15.8598	16.6461	15.9525
ENSMUSG00000021716	Srek1ip1	protein_coding	splicing regulatory glutamine/lysine-rich protein 1interacting protein 1		GO:0003674 (molecular_function; IEA, ND); GO:0003676 (nucleic acid binding; IEA); GO:0005488 (binding; IEA); GO:0005575 (cellular_component; ND); GO:0006139 (nucleobase-containing compound metabolic process; IEA); GO:0006396 (RNA processing; IEA); GO:0006397 (mRNA processing; IEA); GO:0006725 (cellular aromatic compound metabolic process; IEA); GO:0006807 (nitrogen compound metabolic process; IEA…					0.0372045	-0.0525366	-0.0905282	-0.0446181	0.0632802	0.0871982		-0.0354737	-0.182644	-0.196383	-0.304728	-0.112859	-0.156946		166.206	32.9355	45.8571	-0.19103	-0.19103	-0.203894	4.20613	10.5537	0.00212196	0.0176886	0.00125426	0.00229829		0.0151515	0.0947954	0.00553032	-0.724207	-0.744912	0.00773367	0.00543957		20.0782	18.807	18.2922	18.916	20.4627
ENSMUSG00000075376	Rc3h2	protein_coding	ring finger and CCCH-type zinc finger domains 2		GO:0000209 (protein polyubiquitination; IBA, ISO); GO:0000288 (nuclear-transcribed mRNA catabolic process, deadenylation-dependent decay; IBA); GO:0000956 (nuclear-transcribed mRNA catabolic process; IBA); GO:0001775 (cell activation; IGI, IMP); GO:0001776 (leukocyte homeostasis; IGI); GO:0001782 (B cell homeostasis; IGI); GO:0002250 (adaptive immune response; IMP); GO:0002252 (immune effector pr…					0.00937445	0.0245961	-0.0671786	0.121138	-0.0246915	-0.063238		-0.105123	-0.18376	-0.206954	-0.259681	-0.170524	-0.165691		380.774	70.0571	94.1014	-0.190903	-0.255014	-0.190903	6.12506	31.3911	1.00741e-06	6.43516e-05	6.05546e-08	1.04272e-07		0.0021645	0.050253	0.000907788	-0.869048	-0.844857	0.000242431	0.000542219		74.851	75.6556	70.9311	80.9607	73.081
ENSMUSG00000046721	Rpl14-ps1	processed_pseudogene	ribosomal protein L14, pseudogene 1							-0.313412	-0.00631321	0.0968306	0.107229	0.138005	-0.0223396		-0.12554	-0.13524	-0.341299	-0.271563	-0.0337742	-0.163122		153.274	37.7097	2.73309	-0.190644	-0.190644	-0.282885	4.50097	9.4191	0.00352925	0.0256798	0.00220396	0.00240183		0.0411255	0.170428	0.0498659	-0.627646	-0.586859	0.0288882	0.0448607		19.1551	23.9362	25.7843	25.978	26.5597
ENSMUSG00000056216	Cebpg	protein_coding	CCAAT/enhancer binding protein (C/EBP), gamma	The C/EBP family of transcription factors regulates viral and cellular CCAAT/enhancer element-mediated transcription. C/EBP proteins contain the bZIP region, which is characterized by two motifs in the C-terminal half of the protein: a basic region involved in DNA binding and a leucine zipper motif involved in dimerization. The C/EBP family consist of several related proteins, C/EBP alpha, C/EBP …	GO:0000976 (transcription regulatory region sequence-specific DNA binding; IBA, IDA, ISO); GO:0000977 (RNA polymerase II regulatory region sequence-specific DNA binding; IBA, IDA, ISO); GO:0000978 (RNA polymerase II core promoter proximal region sequence-specific DNA binding; IBA, IDA, ISO); GO:0000981 (sequence-specific DNA binding RNA polymerase II transcription factor activity; IBA, ISO); GO:0…					-0.0646395	-0.00936105	-0.00854811	0.00183358	-0.00125039	0.0819655		-0.111209	-0.25125	-0.198892	-0.253605	-0.144263	-0.117352		385.786	70.8009	55.1548	-0.188303	-0.188303	-0.191405	6.16029	31.9255	8.57758e-07	4.27529e-05	5.39751e-08	8.6046e-08		0.0021645	0.050253	0.000265528	-0.869048	-0.869622	0.000242431	0.000237404		72.774	75.6556	75.6988	76.2527	76.0877
ENSMUSG00000025903	Lypla1	protein_coding	lysophospholipase 1	This gene encodes a member of the alpha/beta hydrolase superfamily. The encoded protein functions as a homodimer, exhibiting both depalmitoylating as well as lysophospholipase activity, and may be involved in Ras localization and signaling. Alternate splicing results in multiple transcript variants. Pseudogenes of this gene have been defined on chromosomes 4, 6, and 7. [provided by RefSeq, Jul 20…	GO:0002084 (protein depalmitoylation; IBA, IDA, IMP, ISO); GO:0003674 (molecular_function; IBA, IDA, IEA, ISO); GO:0003824 (catalytic activity; IBA, IDA, IEA, ISO); GO:0004620 (phospholipase activity; ISO); GO:0004622 (lysophospholipase activity; ISO); GO:0005575 (cellular_component; HDA, IBA, IDA, IEA, ISO); GO:0005622 (intracellular; HDA, IBA, IDA, IEA, ISO); GO:0005634 (nucleus; IEA, ISO); GO:…					-0.0879761	0.0189835	0.0732419	0.000404944	-0.0340958	0.0294416		-0.258129	-0.199558	-0.155321	-0.253491	-0.130758	-0.0908167		289.177	56.9106	35.1237	-0.186902	-0.186902	-0.213128	5.47791	22.0714	2.24188e-05	0.000506263	4.15047e-06	5.08902e-06		0.0021645	0.050253	0.000459815	-0.869048	-0.850746	0.000242431	0.000451508		44.6183	48.1289	50.0118	47.5003	46.3542
ENSMUSG00000036093	Arl5a	protein_coding	ADP-ribosylation factor-like 5A	The protein encoded by this gene belongs to the ARF family of GTP-binding proteins. With its distinctive nuclear/nucleolar localization and interaction with HP1alpha, the protein is developmentally regulated and may play a role(s) in nuclear dynamics and/or signaling cascades during embryonic development. Alternative splicing results in multiple transcript variants encoding different isoforms. Th…	GO:0000166 (nucleotide binding; IBA, IEA); GO:0003674 (molecular_function; IBA, IEA); GO:0003824 (catalytic activity; IEA); GO:0003924 (GTPase activity; IEA); GO:0005488 (binding; IBA, IEA); GO:0005525 (GTP binding; IBA); GO:0005575 (cellular_component; IBA); GO:0005622 (intracellular; IBA); GO:0005737 (cytoplasm; IBA); GO:0005794 (Golgi apparatus; IBA); GO:0005802 (trans-Golgi network; IBA); GO:…					0.0187084	0.0812902	0.0450533	-0.0309421	-0.0912343	-0.0228756		-0.165366	-0.117428	-0.208362	-0.240813	-0.262387	-0.0959796		261.286	52.5428	80.5397	-0.186881	-0.217706	-0.186881	5.267	19.3502	6.0258e-05	0.00182383	1.49981e-05	1.72891e-05		0.0021645	0.050253	0.00061643	-0.869048	-0.840683	0.000242431	0.000614637		41.5412	43.4271	42.3251	40.102	38.4197
ENSMUSG00000040102	Klhl42	protein_coding	kelch-like 42		GO:0000151 (ubiquitin ligase complex; IBA, ISO); GO:0000209 (protein polyubiquitination; IBA, ISO); GO:0003674 (molecular_function; ISO); GO:0003824 (catalytic activity; ISO); GO:0004842 (ubiquitin-protein transferase activity; ISO); GO:0005575 (cellular_component; IBA, IEA, ISO); GO:0005622 (intracellular; IEA); GO:0005737 (cytoplasm; IEA); GO:0005856 (cytoskeleton; IEA); GO:0006508 (proteolysis…					0.0232997	-0.0173445	0.0319102	-0.0994784	-0.0108651	0.072478		-0.120641	-0.175803	-0.27622	-0.154219	-0.207921	-0.14934		235.366	46.6701	75.1254	-0.184994	-0.209105	-0.184994	4.987	16.878	0.000154465	0.0038407	4.89206e-05	5.27697e-05		0.0021645	0.050253	0.000279837	-0.869048	-0.868482	0.000242431	0.000247475		34.233	33.2542	34.4439	31.3586	33.4084
ENSMUSG00000054057	A930004D18Rik	lncRNA	RIKEN cDNA A930004D18 gene		GO:0003674 (molecular_function; ND); GO:0005575 (cellular_component; ND); GO:0008150 (biological_process; ND)					0.0151031	-0.0283699	-0.0752388	0.0590903	0.119204	-0.0897888		-0.178406	-0.213914	-0.237097	-0.151112	-0.210578	-0.0723318		173.445	35.5821	29.8391	-0.183169	-0.183169	-0.213903	4.37625	11.1959	0.00160049	0.0142236	0.000921381	0.000917294		0.00865801	0.065513	0.00244094	-0.772487	-0.80028	0.00322917	0.00177031		22.2322	21.5426	20.822	22.9515	23.9706
ENSMUSG00000060935	Tmem263	protein_coding	transmembrane protein 263		GO:0003674 (molecular_function; ND); GO:0005575 (cellular_component; IEA, ND); GO:0008150 (biological_process; ND); GO:0016020 (membrane; IEA); GO:0110165 (IEA)					-0.0331793	-0.0767247	0.0557734	0.137599	-0.0606365	-0.0228322		-0.0496366	-0.203149	-0.154055	-0.214236	-0.216915	-0.206996		285.993	60.7334	70.7577	-0.182753	-0.199342	-0.182753	5.66082	21.7545	2.50358e-05	0.000945962	4.45753e-06	7.62257e-06		0.00865801	0.0947954	0.00335463	-0.772487	-0.780166	0.00322917	0.00275804		52.5419	50.95	55.947	59.2703	51.5325
ENSMUSG00000029178	Klf3	protein_coding	Kruppel-like factor 3 (basic)		GO:0000122 (negative regulation of transcription from RNA polymerase II promoter; IMP); GO:0000976 (transcription regulatory region sequence-specific DNA binding; IBA, IDA); GO:0000977 (RNA polymerase II regulatory region sequence-specific DNA binding; IBA, IDA); GO:0000978 (RNA polymerase II core promoter proximal region sequence-specific DNA binding; IBA); GO:0000981 (sequence-specific DNA bind…					0.035088	-0.0181865	-0.0154331	-0.0277823	-0.0220262	0.0483402		-0.129319	-0.240734	-0.228132	-0.178873	-0.116842	-0.177297		506.226	82.33	54.0477	-0.182019	-0.182019	-0.186059	6.82827	45.1172	2.01232e-08	1.77507e-06	1.66473e-10	2.79987e-10		0.0021645	0.050253	3.4315e-05	-0.869048	-0.920051	0.000242431	2.24676e-05		123.777	119.254	119.483	118.456	118.934
ENSMUSG00000033760	Rbm4b	protein_coding	RNA binding motif protein 4B		GO:0000375 (RNA splicing, via transesterification reactions; IBA); GO:0000377 (RNA splicing, via transesterification reactions with bulged adenosine as nucleophile; IBA); GO:0000398 (mRNA splicing, via spliceosome; IBA); GO:0003674 (molecular_function; IBA, IEA); GO:0003676 (nucleic acid binding; IBA, IEA); GO:0003723 (RNA binding; IBA); GO:0005488 (binding; IBA, IEA); GO:0005575 (cellular_compon…					-0.0168836	-0.163533	0.0836296	0.0845269	-0.0731889	0.085449		-0.0969582	-0.193078	-0.0152738	-0.208497	-0.135564	-0.333067		163.697	38.6698	70.9393	-0.180135	-0.19961	-0.180135	4.55801	10.3312	0.00233997	0.0280942	0.00132295	0.00202894		0.0411255	0.21535	0.0221942	-0.627646	-0.649982	0.0288882	0.0221346		24.617	22.141	26.4654	26.4825	23.6365
ENSMUSG00000067942	Zfp160	protein_coding	zinc finger protein 160		GO:0000976 (transcription regulatory region sequence-specific DNA binding; IBA); GO:0000977 (RNA polymerase II regulatory region sequence-specific DNA binding; IBA); GO:0000978 (RNA polymerase II core promoter proximal region sequence-specific DNA binding; IBA); GO:0000981 (sequence-specific DNA binding RNA polymerase II transcription factor activity; IBA); GO:0000987 (core promoter proximal regi…					-0.0414768	0.0430612	0.0127833	0.0495926	-0.100428	0.0364675		-0.222156	-0.187773	-0.10741	-0.178594	-0.14682	-0.199832		280.661	56.0111	38.9379	-0.179097	-0.179097	-0.200877	5.44342	21.2353	3.02575e-05	0.00064665	5.86394e-06	7.6737e-06		0.0021645	0.050253	0.000322514	-0.869048	-0.879352	0.000242431	0.000163857		44.8491	47.616	46.6063	47.8366	43.0134
ENSMUSG00000003929	Zfp81	protein_coding	zinc finger protein 81		GO:0000122 (negative regulation of transcription from RNA polymerase II promoter; IBA); GO:0000976 (transcription regulatory region sequence-specific DNA binding; IBA); GO:0000977 (RNA polymerase II regulatory region sequence-specific DNA binding; IBA); GO:0000981 (sequence-specific DNA binding RNA polymerase II transcription factor activity; IBA); GO:0001067 (regulatory region nucleic acid bindi…					-0.0673233	-0.124028	0.140421	0.0073582	-0.0448843	0.0884566		0.0114438	-0.248962	-0.0883102	-0.231507	-0.32182	-0.107092		171.228	43.963	82.702	-0.177515	-0.212707	-0.177515	4.83672	10.9975	0.00174375	0.0232005	0.000971544	0.00146819		0.0649351	0.27311	0.0305319	-0.579365	-0.623423	0.0483594	0.0303152		28.848	27.6976	33.4709	30.4338	29.3159
ENSMUSG00000027630	Tbl1xr1	protein_coding	transducin (beta)-like 1X-linked receptor 1	The protein encoded by this gene has sequence similarity with members of the WD40 repeat-containing protein family. The WD40 group is a large family of proteins, which appear to have a regulatory function. It is believed that the WD40 repeats mediate protein-protein interactions and members of the family are involved in signal transduction, RNA processing, gene regulation, vesicular trafficking, …	GO:0000118 (histone deacetylase complex; IBA, ISO); GO:0000122 (negative regulation of transcription from RNA polymerase II promoter; ISO); GO:0000976 (transcription regulatory region sequence-specific DNA binding; IDA, ISO); GO:0001067 (regulatory region nucleic acid binding; IDA, ISO); GO:0001701 (in utero embryonic development; IMP); GO:0001824 (blastocyst development; IMP); GO:0001835 (blasto…					-0.0659098	-0.00839682	0.101323	0.0067603	-0.000287242	-0.0334891		-0.198389	-0.272124	-0.115531	-0.206581	-0.126664	-0.110132		283.362	60.1367	76.6736	-0.175823	-0.201243	-0.175823	5.63039	21.4963	2.74666e-05	0.00100816	5.48669e-06	6.87948e-06		0.0021645	0.050253	0.000622369	-0.869048	-0.840262	0.000242431	0.000622342		50.234	52.3177	56.5308	52.8809	52.6183
ENSMUSG00000082082	Gm13230	transcribed_unprocessed_pseudogene	predicted gene 13230							0.00490881	0.0471758	0.0164196	0.0444284	-0.0370647	-0.0758679		-0.18524	-0.209713	-0.350615	-0.119308	-0.10362	-0.101542		163.948	35.9367	41.325	-0.175677	-0.175677	-0.195618	4.39787	10.3544	0.00231801	0.0187287	0.00143008	0.00115236		0.0021645	0.050253	0.00262903	-0.869048	-0.804707	0.000242431	0.00159527		22.3861	23.0814	22.5734	23.0355	21.7155
ENSMUSG00000030960	Eef1akmt2	protein_coding	EEF1A lysine methyltransferase 2		GO:0003674 (molecular_function; IBA, IEA, ISO); GO:0003824 (catalytic activity; IBA, IEA, ISO); GO:0005575 (cellular_component; IBA, ISO); GO:0005622 (intracellular; IBA, ISO); GO:0005634 (nucleus; ISO); GO:0005654 (nucleoplasm; ISO); GO:0005737 (cytoplasm; IBA, ISO); GO:0005829 (cytosol; ISO); GO:0006479 (protein methylation; ISO); GO:0006807 (nitrogen compound metabolic process; ISO); GO:000815…					-0.139727	-0.293602	0.200506	0.0795425	0.0525495	0.100731		-0.171099	-0.271649	-0.330373	-0.113582	-0.126855	-0.0142711		134.198	38.7303	3.47691	-0.175173	-0.175173	-0.263318	4.56047	7.77819	0.00756328	0.0447492	0.00465792	0.00434656		0.132035	0.340451	0.0778079	-0.482805	-0.538788	0.111865	0.0706904		22.463	20.0893	28.7033	26.3143	25.808
ENSMUSG00000052056	Zfp217	protein_coding	zinc finger protein 217		GO:0000118 (histone deacetylase complex; ISO); GO:0000122 (negative regulation of transcription from RNA polymerase II promoter; ISO); GO:0000976 (transcription regulatory region sequence-specific DNA binding; IBA, ISO); GO:0000977 (RNA polymerase II regulatory region sequence-specific DNA binding; IBA, ISO); GO:0000978 (RNA polymerase II core promoter proximal region sequence-specific DNA bindin…					0.0699984	0.00159994	0.0505269	-0.122797	0.0137293	-0.0130577		-0.126315	-0.23399	-0.160885	-0.247894	-0.0345379	-0.169113		214.017	49.6454	73.2399	-0.174538	-0.195549	-0.174538	5.12235	14.8819	0.000340786	0.00706124	0.000144027	0.000223657		0.004329	0.0680979	0.00308959	-0.820768	-0.774986	0.00106903	0.00306964		38.7718	36.9302	38.2386	33.7967	37.2504
ENSMUSG00000058240	Cryzl1	protein_coding	crystallin, zeta (quinone reductase)-like 1	This gene encodes a protein that has sequence similarity to zeta crystallin, also known as quinone oxidoreductase. This zeta crystallin-like protein also contains an NAD(P)H binding site. Alternatively spliced transcript variants have been observed but their full-length nature has not been completely determined. [provided by RefSeq, Jul 2008].	GO:0003674 (molecular_function; IEA); GO:0003824 (catalytic activity; IEA); GO:0016491 (oxidoreductase activity; IEA)					0.0290589	-0.00310085	0.0529379	0.0480994	-0.014425	-0.11257		-0.154461	-0.204458	-0.222432	-0.0483527	-0.273904	-0.177216		181.826	42.0515	14.2276	-0.173141	-0.173141	-0.230094	4.7301	11.9458	0.00115739	0.0111751	0.000751325	0.000424409		0.004329	0.0680979	0.00113634	-0.820768	-0.820093	0.00106903	0.00108798		28.6942	28.0396	29.1898	29.0887	27.8125
ENSMUSG00000032826	Ank2	protein_coding	ankyrin 2, brain	This gene encodes a member of the ankyrin family of proteins that link the integral membrane proteins to the underlying spectrin-actin cytoskeleton. Ankyrins play key roles in activities such as cell motility, activation, proliferation, contact and the maintenance of specialized membrane domains. Most ankyrins are typically composed of three structural domains: an amino-terminal domain containing…	GO:0000323 (lytic vacuole; IEA); GO:0001508 (action potential; IMP, ISO); GO:0002027 (regulation of heart rate; IMP, ISO); GO:0003008 (system process; IBA, IC, IMP, ISO); GO:0003012 (muscle system process; IBA, IC, IMP, ISO); GO:0003013 (circulatory system process; IBA, IC, IMP, ISO); GO:0003015 (heart process; IBA, IC, IMP, ISO); GO:0003205 (cardiac chamber development; ISO); GO:0003230 (cardiac…					-0.232947	0.0616026	0.0220768	0.068956	0.00702986	0.0732818		-0.0950865	-0.193556	-0.147826	-0.124031	-0.266557	-0.169036		163.563	39.6039	80.3235	-0.172714	-0.203345	-0.172714	4.60844	10.3194	0.00235231	0.0282131	0.00140539	0.00139229		0.0411255	0.21535	0.0148498	-0.627646	-0.709911	0.0288882	0.00969506		21.7706	26.9282	26.1735	27.071	25.8915
ENSMUSG00000038323	1700066M21Rik	protein_coding	RIKEN cDNA 1700066M21 gene		GO:0003674 (molecular_function; ND); GO:0005575 (cellular_component; IBA, IEA, ISO); GO:0005622 (intracellular; IBA, ISO); GO:0005737 (cytoplasm; IBA, ISO); GO:0005739 (mitochondrion; IBA, ISO); GO:0006091 (generation of precursor metabolites and energy; ISO); GO:0006119 (oxidative phosphorylation; ISO); GO:0008150 (biological_process; ISO); GO:0008152 (metabolic process; ISO); GO:0009060 (aerobi…					-0.0738671	-0.0865991	0.0725833	0.042601	0.119728	-0.0744463		0.0132315	-0.202931	-0.0514377	-0.283654	-0.214553	-0.164631		137.393	33.7052	28.092	-0.170591	-0.170591	-0.20618	4.25775	8.05018	0.00665	0.040775	0.00474966	0.00726094		0.0649351	0.224046	0.0283246	-0.579365	-0.63026	0.0483594	0.0280295		19.1551	18.978	21.3085	20.8497	22.0496
ENSMUSG00000046230	Vps13a	protein_coding	vacuolar protein sorting 13A	The protein encoded by this gene may control steps in the cycling of proteins through the trans-Golgi network to endosomes, lysosomes and the plasma membrane. Mutations in this gene cause the autosomal recessive disorder, chorea-acanthocytosis. Alternative splicing of this gene results in multiple transcript variants. [provided by RefSeq, Jul 2008]. [obtained from RefSeq Human]	GO:0000003 (reproduction; IMP); GO:0000323 (lytic vacuole; IEA, ISO); GO:0001539 (cilium or flagellum-dependent cell motility; IMP); GO:0003341 (cilium movement; IMP); GO:0003674 (molecular_function; ND); GO:0005575 (cellular_component; IBA, IDA, IEA, ISO); GO:0005622 (intracellular; IDA, IEA, ISO); GO:0005737 (cytoplasm; IDA, IEA, ISO); GO:0005739 (mitochondrion; IEA, ISO); GO:0005740 (mitochond…					-0.0354266	-0.0134679	0.068021	0.0468979	-0.0222902	-0.0437342		-0.0985319	-0.18902	-0.251228	-0.17841	-0.164392	-0.134571		389.594	76.8639	87.0697	-0.169923	-0.213631	-0.169923	6.48825	32.3202	7.55891e-07	5.16965e-05	4.19036e-08	5.32859e-08		0.0021645	0.050253	0.000135971	-0.869048	-0.883981	0.000242431	0.000135838		92.8522	94.2916	99.829	98.3634	93.7107
ENSMUSG00000069769	Msi2	protein_coding	musashi RNA-binding protein 2	This gene encodes a protein containing two conserved tandem RNA recognition motifs. Similar proteins in other species function as RNA-binding proteins and play central roles in posttranscriptional gene regulation. Two transcript variants encoding distinct isoforms have been identified for this gene. [provided by RefSeq, Jul 2008]. [obtained from RefSeq Human]	GO:0003674 (molecular_function; IBA, IDA, IEA, ISO); GO:0003676 (nucleic acid binding; IBA, IDA, IEA); GO:0003723 (RNA binding; IBA, IDA, IEA); GO:0003727 (single-stranded RNA binding; IDA); GO:0003729 (mRNA binding; IBA); GO:0005488 (binding; IBA, IDA, IEA, ISO); GO:0005515 (protein binding; ISO); GO:0005575 (cellular_component; IBA, IDA, ISO); GO:0005622 (intracellular; IBA, IDA, ISO); GO:00057…					0.0177345	0.0432926	-0.0490243	0.0889374	-0.0193624	-0.0815778		-0.157916	-0.174042	-0.247674	-0.200095	-0.159494	-0.0341151		160.262	36.4556	60.1972	-0.169626	-0.170359	-0.169626	4.43218	10.0291	0.00267779	0.0308373	0.00169041	0.0019102		0.00865801	0.0947954	0.001954	-0.772487	-0.796097	0.00322917	0.00194885		23.0784	23.5088	21.9896	24.2966	22.4672
ENSMUSG00000026646	Suv39h2	protein_coding	suppressor of variegation 3-9 2		GO:0000003 (reproduction; IEP); GO:0000122 (negative regulation of transcription from RNA polymerase II promoter; ISO); GO:0000280 (nuclear division; IEP); GO:0000775 (chromosome, centromeric region; IEA); GO:0000785 (chromatin; IDA, ISO); GO:0000792 (heterochromatin; IDA); GO:0000976 (transcription regulatory region sequence-specific DNA binding; IDA); GO:0000977 (RNA polymerase II regulatory re…					0.0466355	0.087581	0.0233135	-0.0436256	-0.107133	-0.00677125		-0.196634	-0.233783	-0.179824	-0.28471	-0.00680843	-0.027741		145.553	36.0578	76.492	-0.169322	-0.195137	-0.169322	4.40712	8.74927	0.00479494	0.0466659	0.00348993	0.00468872		0.025974	0.166655	0.0190043	-0.675926	-0.672418	0.0158242	0.0165886		23.1554	23.8507	22.768	21.6904	20.7132
ENSMUSG00000025907	Rb1cc1	protein_coding	RB1-inducible coiled-coil 1	The protein encoded by this gene interacts with signaling pathways to coordinately regulate cell growth, cell proliferation, apoptosis, autophagy, and cell migration. This tumor suppressor also enhances retinoblastoma 1 gene expression in cancer cells. Alternative splicing results in multiple transcript variants encoding distinct isoforms. [provided by RefSeq, Nov 2009]. [obtained from RefSeq Hum…	GO:0000045 (autophagic vacuole assembly; IBA, IDA, IMP, ISO); GO:0000165 (MAPK cascade; IGI); GO:0000272 (polysaccharide catabolic process; IBA); GO:0000323 (lytic vacuole; ISO); GO:0000407 (pre-autophagosomal structure; IBA, IDA, ISO); GO:0000421 (autophagic vacuole membrane; IDA); GO:0000422 (mitochondrion degradation; IBA); GO:0001889 (liver development; IMP); GO:0001932 (regulation of protein…					-0.0643098	-0.0228141	0.0640799	-0.0350122	0.000176707	0.0578794		-0.129707	-0.185885	-0.137861	-0.232064	-0.142275	-0.146431		406.903	79.5624	59.4274	-0.168363	-0.170727	-0.168363	6.64641	34.1591	4.32529e-07	3.26856e-05	2.76066e-08	4.16208e-08		0.0021645	0.050253	0.000217066	-0.869048	-0.886045	0.000242431	0.000124621		101.391	104.379	110.921	103.492	106.072
ENSMUSG00000034647	Ankrd12	protein_coding	ankyrin repeat domain 12	This gene encodes a member of the ankyrin repeats-containing cofactor family. These proteins may inhibit the transcriptional activity of nuclear receptors through the recruitment of histone deacetylases. The encoded protein interacts with p160 coactivators and also represses transcription mediated by the coactivator alteration/deficiency in activation 3 (ADA3). Alternatively spliced transcript va…	GO:0003674 (molecular_function; ND); GO:0005575 (cellular_component; IBA, ISO); GO:0005622 (intracellular; IBA, ISO); GO:0005634 (nucleus; IBA, ISO); GO:0005654 (nucleoplasm; IBA, ISO); GO:0005737 (cytoplasm; ISO); GO:0005829 (cytosol; ISO); GO:0008150 (biological_process; ND); GO:0031974 (membrane-enclosed lumen; IBA, ISO); GO:0031981 (nuclear lumen; IBA, ISO); GO:0043226 (organelle; IBA, ISO); …					-0.0780049	-0.0714365	0.046711	0.114291	0.0260922	-0.0376533		-0.147634	-0.222584	-0.166169	-0.218883	-0.194144	-0.0291921		253.896	61.8924	57.7322	-0.168016	-0.168016	-0.168016	5.72326	18.6428	7.87328e-05	0.00226771	2.55849e-05	2.98391e-05		0.0151515	0.128621	0.00389645	-0.724207	-0.76482	0.00773367	0.00375823		52.9265	53.1726	57.7957	60.6154	56.9614
ENSMUSG00000080316	Spaca6	protein_coding	sperm acrosome associated 6		GO:0000003 (reproduction; IBA, IEA, IMP); GO:0001669 (acrosomal vesicle; IDA); GO:0003674 (molecular_function; ND); GO:0005575 (cellular_component; IDA, IEA, ISM); GO:0005622 (intracellular; IDA, IEA); GO:0005737 (cytoplasm; IDA, IEA); GO:0007009 (plasma membrane organization; IBA, IMP); GO:0007338 (single fertilization; IBA, IEA, IMP); GO:0007342 (fusion of sperm to egg plasma membrane; IBA, IMP…					-0.0248713	0.0478425	-0.0415887	-0.00569726	-0.00473768	0.0290524		-0.051721	-0.144648	-0.231395	-0.197363	-0.197234	-0.162105		398.259	79.2596	9.35824	-0.167963	-0.167963	-0.236025	6.62752	33.2457	5.727e-07	2.4344e-05	2.8437e-08	5.38199e-08		0.0021645	0.050253	0.000437045	-0.869048	-0.87489	0.000242431	0.000194956		102.776	108.14	101.58	104.164	104.234
ENSMUSG00000048027	Rgmb	protein_coding	repulsive guidance molecule family member B	RGMB is a glycosylphosphatidylinositol (GPI)-anchored member of the repulsive guidance molecule family (see RGMA, MIM 607362) and contributes to the patterning of the developing nervous system (Samad et al., 2005 [PubMed 15671031]).[supplied by OMIM, Apr 2009].	GO:0003674 (molecular_function; IBA, IDA); GO:0005488 (binding; IDA); GO:0005515 (protein binding; IDA); GO:0005575 (cellular_component; IBA, IDA, IEA); GO:0005622 (intracellular; IDA); GO:0005737 (cytoplasm; IDA); GO:0005793 (endoplasmic reticulum-Golgi intermediate compartment; IDA); GO:0005886 (plasma membrane; IBA, IDA); GO:0006139 (nucleobase-containing compound metabolic process; IDA); GO:0…					0.0297316	-0.018685	-0.0199979	-0.0448697	0.0223521	0.0314689		-0.133662	-0.0798363	-0.27436	-0.138005	-0.216692	-0.168293		254.387	56.6511	40.2526	-0.167806	-0.167806	-0.18832	5.46806	18.6899	7.73475e-05	0.00138221	2.26852e-05	2.04699e-05		0.0021645	0.050253	0.000583154	-0.869048	-0.87264	0.000242431	0.000212291		47.7723	46.1627	46.1198	45.3144	47.5235
ENSMUSG00000044150	Bclaf3	protein_coding	Bclaf1 and Thrap3 family member 3		GO:0003674 (molecular_function; IBA); GO:0003676 (nucleic acid binding; IBA); GO:0003677 (DNA binding; IBA); GO:0003712 (transcription cofactor activity; IBA); GO:0005488 (binding; IBA); GO:0005575 (cellular_component; IBA, IEA); GO:0005622 (intracellular; IBA, IEA); GO:0005634 (nucleus; IBA); GO:0005737 (cytoplasm; IEA); GO:0005739 (mitochondrion; IEA); GO:0006139 (nucleobase-containing compound…					-0.0115544	-0.013054	-0.0449396	0.0826378	-0.0865225	0.0734328		-0.129204	-0.190566	-0.241839	-0.119507	-0.21219	-0.0921828		207.295	49.0832	32.9095	-0.167283	-0.167283	-0.19661	5.09617	14.263	0.000438888	0.00549179	0.000195462	0.000195614		0.0021645	0.050253	0.00132548	-0.869048	-0.817507	0.000242431	0.00116306		35.7716	35.7334	34.9304	38.2524	33.9096
ENSMUSG00000055660	Mettl4	protein_coding	methyltransferase like 4		GO:0000002 (mitochondrial genome maintenance; ISO); GO:0000959 (mitochondrial RNA metabolic process; ISO); GO:0001510 (RNA methylation; IBA); GO:0003674 (molecular_function; IBA, IDA, IEA, ISO); GO:0003676 (nucleic acid binding; IEA); GO:0003824 (catalytic activity; IBA, IDA, IEA, ISO); GO:0005488 (binding; IEA); GO:0005575 (cellular_component; IBA, ISO); GO:0005622 (intracellular; IBA, ISO); GO:…					-0.103278	-0.0313885	0.0654766	-0.0304839	-0.0638253	0.163499		-0.200537	-0.140845	-0.177586	-0.194511	-0.061364	-0.166953		175.537	43.8938	91.6969	-0.167239	-0.223037	-0.167239	4.83135	11.3813	0.00147502	0.0205969	0.000874401	0.00106261		0.00865801	0.0947954	0.0121514	-0.772487	-0.726143	0.00322917	0.00749291		27.848	29.3219	31.4276	29.3409	28.6477
ENSMUSG00000042515	Pwwp3b	protein_coding	PWWP domain containing 3B	This gene encodes a protein which contains a mutated melanoma-associated antigen 1 domain. Proteins which contain mutated antigens are expressed at high levels on certain types of cancers. Multiple alternatively spliced variants, encoding the same protein, have been identified. [provided by RefSeq, Sep 2011]. [obtained from RefSeq Human]	GO:0003674 (molecular_function; ND); GO:0008150 (biological_process; ND)					-0.0147684	0.110555	0.0812794	-0.233268	0.0581784	-0.00197696		-0.0531102	-0.295103	-0.178293	-0.0968254	-0.0930096	-0.254225		166.237	47.2669	75.5233	-0.167083	-0.19144	-0.167083	5.00963	10.5553	0.00211854	0.0264703	0.00119745	0.00126926		0.025974	0.166655	0.0289465	-0.675926	-0.633392	0.0158242	0.0270254		33.6176	36.7592	36.0007	28.7524	35.4129
ENSMUSG00000041328	Pcf11	protein_coding	PCF11 cleavage and polyadenylation factor subunit		GO:0000993 (RNA polymerase II core binding; IBA, ISO); GO:0001098 (basal transcription machinery binding; IBA, ISO); GO:0001099 (basal RNA polymerase II transcription machinery binding; IBA, ISO); GO:0003674 (molecular_function; IBA, ISO); GO:0003676 (nucleic acid binding; IBA); GO:0003723 (RNA binding; IBA); GO:0003729 (mRNA binding; IBA); GO:0005488 (binding; IBA, ISO); GO:0005515 (protein bind…					-0.0433481	0.0149379	-0.00497105	0.034257	-0.0234254	0.0225497		-0.164048	-0.191067	-0.283522	-0.123031	-0.166631	-0.0891998		368.321	76.4833	77.0974	-0.166398	-0.192641	-0.166398	6.46891	30.0886	1.51615e-06	9.07513e-05	1.34911e-07	1.04189e-07		0.0021645	0.050253	0.000459206	-0.869048	-0.883405	0.000242431	0.000139103		90.929	94.719	93.4072	96.0094	92.2073
ENSMUSG00000027242	Wdr76	protein_coding	WD repeat domain 76		GO:0000075 (cell cycle checkpoint; IBA); GO:0000077 (DNA damage checkpoint; IBA); GO:0000785 (chromatin; ISO); GO:0000792 (heterochromatin; ISO); GO:0003674 (molecular_function; IBA, ISO); GO:0003676 (nucleic acid binding; IBA); GO:0003677 (DNA binding; IBA); GO:0005488 (binding; IBA, ISO); GO:0005515 (protein binding; ISO); GO:0005575 (cellular_component; IBA, ISO); GO:0005622 (intracellular; IB…					0.0351801	-0.00451429	-0.0668881	-0.0550319	0.12306	-0.0318055		0.0336238	-0.18971	-0.295996	-0.287444	-0.109781	-0.0630762		161.39	44.8625	82.2695	-0.16635	-0.200395	-0.16635	4.88384	10.1282	0.00256166	0.0298567	0.00173544	0.00265154		0.0411255	0.21535	0.0359611	-0.627646	-0.620401	0.0288882	0.0313667		31.9252	31.0316	29.6762	29.9294	33.9931
ENSMUSG00000054453	Sytl5	protein_coding	synaptotagmin-like 5	The protein encoded by this gene belongs to the synaptotagmin-like (Slp) protein family, which contains a unique homology domain at the N-terminus, referred to as the Slp homology domain (SHD). The SHD functions as a binding site for Rab27A, which plays a role in protein transport. Expression of this gene is restricted to placenta and liver, suggesting that it might be involved in Rab27A-dependen…	GO:0003674 (molecular_function; IBA, IEA, IPI); GO:0005102 (receptor binding; IBA); GO:0005488 (binding; IBA, IEA, IPI); GO:0005515 (protein binding; IBA, IEA, IPI); GO:0005543 (phospholipid binding; IEA); GO:0005575 (cellular_component; IBA, IEA); GO:0005622 (intracellular; IBA); GO:0005737 (cytoplasm; IBA); GO:0005886 (plasma membrane; IBA); GO:0006810 (transport; IBA, IDA, IEA); GO:0006886 (in…					-0.0948949	0.00974679	0.0134294	0.0389904	-0.0388123	0.0715405		-0.118765	-0.197977	-0.251522	-0.153142	-0.193974	-0.06511		211.503	50.4065	66.8569	-0.166304	-0.178569	-0.166304	5.161	14.6494	0.000374435	0.00754219	0.00015947	0.000166628		0.004329	0.0680979	0.0010617	-0.820768	-0.82104	0.00106903	0.00106144		35.31	38.0415	38.1413	38.8409	36.7493
ENSMUSG00000031433	Rbm41	protein_coding	RNA binding motif protein 41		GO:0000375 (RNA splicing, via transesterification reactions; IBA); GO:0000377 (RNA splicing, via transesterification reactions with bulged adenosine as nucleophile; IBA); GO:0000398 (mRNA splicing, via spliceosome; IBA); GO:0003674 (molecular_function; IBA, IEA); GO:0003676 (nucleic acid binding; IBA, IEA); GO:0003723 (RNA binding; IBA, IEA); GO:0005488 (binding; IBA, IEA); GO:0005575 (cellular_c…					-0.102483	-0.0707172	0.0532319	0.0939192	0.0214199	0.00462871		-0.248448	-0.243067	-0.17156	-0.0794175	-0.185911	-0.0795642		145.212	34.5442	68.4484	-0.165959	-0.177873	-0.165959	4.31459	8.71988	0.00486061	0.0470673	0.00369423	0.00281088		0.00865801	0.0947954	0.00305778	-0.772487	-0.776036	0.00322917	0.00300439		19.4628	19.9184	21.795	22.447	21.2979
ENSMUSG00000025326	Ube3a	protein_coding	ubiquitin protein ligase E3A	This gene encodes an E3 ubiquitin-protein ligase, part of the ubiquitin protein degradation system. This imprinted gene is maternally expressed in brain and biallelically expressed in other tissues. Maternally inherited deletion of this gene causes Angelman Syndrome, characterized by severe motor and intellectual retardation, ataxia, hypotonia, epilepsy, absence of speech, and characteristic faci…	GO:0000003 (reproduction; IMP); GO:0000209 (protein polyubiquitination; IBA, ISO); GO:0000502 (proteasome complex; IEA); GO:0000902 (cell morphogenesis; ISO); GO:0001541 (ovarian follicle development; IMP); GO:0001655 (urogenital system development; IMP); GO:0003006 (developmental process involved in reproduction; IMP); GO:0003008 (system process; ISO); GO:0003674 (molecular_function; IBA, IDA, I…					-0.0677777	0.0053103	0.0267649	0.0412176	0.022252	-0.027767		-0.100909	-0.214806	-0.213549	-0.197558	-0.102339	-0.145901		379.797	77.4952	64.1844	-0.16563	-0.17375	-0.16563	6.528	31.2886	1.04008e-06	6.57127e-05	7.99737e-08	1.11244e-07		0.0021645	0.050253	0.000148095	-0.869048	-0.884672	0.000242431	0.000131998		93.1599	98.053	99.5371	100.549	99.2231
ENSMUSG00000052727	Map1b	protein_coding	microtubule-associated protein 1B	This gene encodes a protein that belongs to the microtubule-associated protein family. The proteins of this family are thought to be involved in microtubule assembly, which is an essential step in neurogenesis. The product of this gene is a precursor polypeptide that presumably undergoes proteolytic processing to generate the final MAP1B heavy chain and LC1 light chain. Gene knockout studies of t…	GO:0000226 (microtubule cytoskeleton organization; IBA, IMP, ISO); GO:0000902 (cell morphogenesis; IBA, IGI, IMP, ISO); GO:0001558 (regulation of cell growth; ISO); GO:0001578 (microtubule bundle formation; IMP, ISO); GO:0001750 (photoreceptor outer segment; IDA); GO:0002065 (columnar/cuboidal epithelial cell differentiation; ISO); GO:0003674 (molecular_function; IBA, IPI, ISO, TAS); GO:0003779 (…					-0.0544372	0.0310706	0.00520378	0.0131299	-0.00414012	0.00917306		-0.142608	-0.167155	-0.174779	-0.167026	-0.140824	-0.192063		799.624	98.7026	87.5627	-0.164504	-0.209415	-0.164504	9.38964	81.1927	6.83009e-12	2.72309e-09	1.70091e-14	2.60819e-14		0.0021645	0.050253	2.66939e-06	-0.869048	-0.962948	0.000242431	5.16752e-07		682.506	724.242	711.354	715.279	706.755
ENSMUSG00000085438	Oip5os1	lncRNA	Opa interacting protein 5, opposite strand 1		GO:0003674 (molecular_function; ND); GO:0005575 (cellular_component; ND); GO:0008150 (biological_process; ND)					-0.0354963	-0.0182054	-0.00673379	0.0734437	0.00350563	-0.0165138		-0.0784974	-0.192336	-0.209405	-0.238077	-0.113564	-0.123861		415.712	84.9939	54.3245	-0.163843	-0.163843	-0.167389	7.01841	35.1111	3.27446e-07	1.8326e-05	2.45066e-08	3.60421e-08		0.0021645	0.050253	0.000461652	-0.869048	-0.862204	0.000242431	0.000309026		133.701	135.325	136.413	144.266	137.392
ENSMUSG00000102869	Norad	lncRNA	non-coding RNA activated by DNA damage		GO:0001501 (skeletal system development; IMP); GO:0001894 (tissue homeostasis; IMP); GO:0001942 (hair follicle development; IMP); GO:0005575 (cellular_component; IDA); GO:0005622 (intracellular; IDA); GO:0005737 (cytoplasm; IDA); GO:0006091 (generation of precursor metabolites and energy; IMP); GO:0006996 (organelle organization; IMP); GO:0007005 (mitochondrion organization; IMP); GO:0007275 (mul…					-0.0862426	-0.0555612	0.0601076	0.0464263	0.0680677	-0.0327978		-0.0272395	-0.279525	-0.183245	-0.121889	-0.234486	-0.121792		218.838	57.4468	75.9557	-0.16251	-0.186668	-0.16251	5.50052	15.3294	0.000284655	0.00615173	0.000113542	0.000119378		0.0151515	0.128621	0.00563616	-0.724207	-0.746474	0.00773367	0.00529022		45.0029	45.9917	49.9145	49.4339	50.1962
ENSMUSG00000008575	Nfib	protein_coding	nuclear factor I/B		GO:0000122 (negative regulation of transcription from RNA polymerase II promoter; ISO); GO:0000278 (mitotic cell cycle; IMP); GO:0000280 (nuclear division; IMP); GO:0000902 (cell morphogenesis; IMP); GO:0000976 (transcription regulatory region sequence-specific DNA binding; IBA, IDA, ISO); GO:0000977 (RNA polymerase II regulatory region sequence-specific DNA binding; IBA, IDA, ISO); GO:0000978 (R…					-0.0685917	0.0101103	0.0926098	-0.0177222	0.00386321	-0.0202694		-0.148403	-0.149746	-0.123075	-0.298951	-0.0782321	-0.121623		253.386	62.9476	93.5824	-0.162444	-0.224898	-0.162444	5.77696	18.5912	8.01059e-05	0.00229822	3.42735e-05	4.06325e-05		0.0021645	0.050253	0.00213414	-0.869048	-0.796002	0.000242431	0.00195307		55.2344	58.3873	61.8823	57.2526	58.1307
ENSMUSG00000035840	Lysmd3	protein_coding	LysM, putative peptidoglycan-binding, domain containing 3		GO:0000139 (Golgi membrane; ISO); GO:0003674 (molecular_function; ISO, ND); GO:0005488 (binding; ISO); GO:0005539 (glycosaminoglycan binding; ISO); GO:0005575 (cellular_component; IBA, IEA, ISO); GO:0005622 (intracellular; IBA, ISO); GO:0005737 (cytoplasm; IBA, ISO); GO:0005794 (Golgi apparatus; IBA, ISO); GO:0005886 (plasma membrane; ISO); GO:0006996 (organelle organization; IBA, ISO); GO:000703…					-0.0716309	-0.163045	0.112796	-0.0101794	0.0396913	0.0923684		0.0485304	-0.341344	-0.110364	-0.161548	-0.217842	-0.116814		148.402	45.1652	54.4542	-0.161003	-0.161003	-0.16213	4.89969	8.99623	0.00428181	0.041608	0.00291857	0.00396659		0.0930736	0.278066	0.0515656	-0.531085	-0.57366	0.0756128	0.0511489		29.8481	27.9541	34.0547	31.1905	32.3227
ENSMUSG00000026031	Cflar	protein_coding	CASP8 and FADD-like apoptosis regulator	The protein encoded by this gene is a regulator of apoptosis and is structurally similar to caspase-8. However, the encoded protein lacks caspase activity and appears to be itself cleaved into two peptides by caspase-8. Several transcript variants encoding different isoforms have been found for this gene, and partial evidence for several more variants exists. [provided by RefSeq, Feb 2011]. [obta…	GO:0000165 (MAPK cascade; ISO); GO:0000768 (syncytium formation by plasma membrane fusion; IMP); GO:0001568 (blood vessel development; ISO); GO:0001822 (kidney development; ISO); GO:0001889 (liver development; ISO); GO:0001944 (vasculature development; ISO); GO:0002020 (protease binding; ISO); GO:0002262 (myeloid cell homeostasis; IBA); GO:0002376 (immune system process; IBA); GO:0003008 (system …					-0.042016	-0.0690977	0.0986507	0.0155277	0.0621106	-0.0651752		-0.0895031	-0.183563	-0.234287	-0.185461	-0.110553	-0.155337		391.216	88.9552	51.8768	-0.160974	-0.160974	-0.167214	7.35849	32.4988	7.19118e-07	2.95887e-05	8.0469e-08	1.00789e-07		0.0021645	0.050253	0.00193112	-0.869048	-0.809717	0.000242431	0.00141353		168.396	165.245	185.744	175.289	181.074
ENSMUSG00000047777	Phf13	protein_coding	PHD finger protein 13		GO:0000070 (mitotic sister chromatid segregation; IBA, ISO); GO:0000278 (mitotic cell cycle; IBA, ISO); GO:0000280 (nuclear division; IBA, ISO); GO:0000819 (sister chromatid segregation; IBA, ISO); GO:0003674 (molecular_function; IBA, IEA, ISO); GO:0003682 (chromatin binding; IBA, ISO); GO:0005488 (binding; IBA, IEA, ISO); GO:0005575 (cellular_component; IBA, ISO); GO:0005622 (intracellular; IBA,…					-0.0271307	0.0865312	-0.0522415	-0.0187202	-0.0683639	0.0799252		-0.196786	-0.11291	-0.085206	-0.169687	-0.122562	-0.212951		165.221	40.7282	85.8588	-0.160002	-0.201673	-0.160002	4.66587	10.4656	0.00220442	0.0270855	0.00131928	0.00170876		0.0021645	0.050253	0.00212168	-0.869048	-0.805294	0.000242431	0.00157308		26.1555	28.3815	25.687	26.3143	25.3904
ENSMUSG00000021147	Wdr37	protein_coding	WD repeat domain 37	This gene encodes a member of the WD repeat protein family. WD repeats are minimally conserved regions of approximately 40 amino acids typically bracketed by gly-his and trp-asp (GH-WD), which may facilitate formation of heterotrimeric or multiprotein complexes. Members of this family are involved in a variety of cellular processes, including cell cycle progression, signal transduction, apoptosis…	GO:0001776 (leukocyte homeostasis; IMP); GO:0002260 (lymphocyte homeostasis; IMP); GO:0002376 (immune system process; IMP); GO:0003674 (molecular_function; IPI, ND); GO:0005488 (binding; IPI); GO:0005515 (protein binding; IPI); GO:0005575 (cellular_component; ISO); GO:0005622 (intracellular; ISO); GO:0005634 (nucleus; ISO); GO:0005737 (cytoplasm; ISO); GO:0007275 (multicellular organismal develop…					0.109037	-0.0074855	0.104408	-0.102594	-0.136462	0.0330963		-0.162946	-0.248892	-0.114212	-0.0720832	-0.21395	-0.109385		129.216	33.7744	32.4857	-0.158144	-0.158144	-0.186671	4.26201	7.35667	0.00925099	0.051872	0.00721089	0.00667519		0.025974	0.128174	0.0158497	-0.675926	-0.692726	0.0158242	0.0125175		21.7706	20.0038	21.6977	18.6638	18.2076
ENSMUSG00000029863	Casp2	protein_coding	caspase 2	This gene encodes a member of the cysteine-aspartic acid protease (caspase) family. Caspases mediate cellular apoptosis through the proteolytic cleavage of specific protein substrates. The encoded protein may function in stress-induced cell death pathways, cell cycle maintenance, and the suppression of tumorigenesis. Increased expression of this gene may play a role in neurodegenerative disorders…	GO:0000003 (reproduction; IGI); GO:0000075 (cell cycle checkpoint; ISO); GO:0000077 (DNA damage checkpoint; ISO); GO:0000082 (G1/S transition of mitotic cell cycle; ISO); GO:0000278 (mitotic cell cycle; ISO); GO:0003006 (developmental process involved in reproduction; IGI); GO:0003674 (molecular_function; IBA, IDA, IEA, IPI, ISO, RCA); GO:0003824 (catalytic activity; IBA, IDA, IEA, ISO, RCA); GO:…					-0.0658734	0.0232097	0.10092	0.0262631	-0.063878	-0.0206412		-0.0996398	-0.120367	-0.168542	-0.231461	-0.0725518	-0.196572		184.667	48.4259	24.3816	-0.156385	-0.156385	-0.19679	5.06574	12.2013	0.00103759	0.0102976	0.000559743	0.000724525		0.0021645	0.050253	0.00229309	-0.869048	-0.791103	0.000242431	0.00217973		33.6945	35.9043	37.9467	35.9825	33.7425
ENSMUSG00000026103	Gls	protein_coding	glutaminase	This gene encodes the K-type mitochondrial glutaminase. The encoded protein is an phosphate-activated amidohydrolase that catalyzes the hydrolysis of glutamine to glutamate and ammonia. This protein is primarily expressed in the brain and kidney plays an essential role in generating energy for metabolism, synthesizing the brain neurotransmitter glutamate and maintaining acid-base balance in the k…	GO:0001967 (suckling behavior; IMP); GO:0002087 (regulation of respiratory gaseous exchange by neurological system process; IMP); GO:0003008 (system process; IMP); GO:0003016 (respiratory system process; IMP); GO:0003674 (molecular_function; IBA, IDA, IEA, IMP, IPI, ISO); GO:0003824 (catalytic activity; IBA, IDA, IEA, IMP, ISO); GO:0004359 (glutaminase activity; IBA, IDA, IMP, ISO); GO:0005488 (b…					-0.0363739	0.00636856	0.0490119	0.00395865	0.024712	-0.0476772		-0.185122	-0.204802	-0.158837	-0.148108	-0.147717	-0.0898079		465.792	92.5359	52.3698	-0.155082	-0.155082	-0.160801	7.73713	40.5791	6.84403e-08	4.14297e-06	5.90179e-09	6.01136e-09		0.0021645	0.050253	3.32356e-05	-0.869048	-0.913395	0.000242431	3.31294e-05		219.399	226.026	232.837	225.647	228.931
ENSMUSG00000031918	Mtmr2	protein_coding	myotubularin related protein 2	This gene is a member of the myotubularin family of phosphoinositide lipid phosphatases. The encoded protein possesses phosphatase activity towards phosphatidylinositol-3-phosphate and phosphatidylinositol-3,5-bisphosphate. Mutations in this gene are a cause of Charcot-Marie-Tooth disease type 4B, an autosomal recessive demyelinating neuropathy. Alternatively spliced transcript variants encoding …	GO:0002090 (regulation of receptor internalization; ISO); GO:0002091 (negative regulation of receptor internalization; ISO); GO:0003008 (system process; IGI, IMP, ISO); GO:0003674 (molecular_function; IBA, IEA, IMP, IPI, ISO); GO:0003824 (catalytic activity; IBA, IEA, IMP, ISO); GO:0004438 (phosphatidylinositol-3-phosphatase activity; IBA, ISO); GO:0005488 (binding; IPI); GO:0005515 (protein bind…					-0.0824452	-0.0531347	0.0727	0.0288234	0.0104424	0.0236141		-0.182026	-0.227113	-0.121617	-0.113687	-0.170497	-0.115774		342.784	79.4586	46.2377	-0.154228	-0.154228	-0.167169	6.63884	27.4569	3.55677e-06	0.000112667	5.68686e-07	4.91856e-07		0.0021645	0.050253	0.000586907	-0.869048	-0.852197	0.000242431	0.000431086		99.1603	101.216	110.532	107.191	105.821
ENSMUSG00000021706	Zfyve16	protein_coding	zinc finger, FYVE domain containing 16	This gene encodes an endosomal protein that belongs to the FYVE zinc finger family of proteins. The encoded protein is thought to regulate membrane trafficking in the endosome. This protein functions as a scaffold protein in the transforming growth factor-beta signaling pathway and is involved in positive and negative feedback regulation of the bone morphogenetic protein signaling pathway. Altern…	GO:0003674 (molecular_function; IEA, ISO); GO:0005488 (binding; IEA, ISO); GO:0005543 (phospholipid binding; ISO); GO:0005545 (1-phosphatidylinositol binding; ISO); GO:0005547 (phosphatidylinositol-3,4,5-trisphosphate binding; ISO); GO:0005575 (cellular_component; IBA, IEA, ISO); GO:0005622 (intracellular; IBA, IEA, ISO); GO:0005737 (cytoplasm; IBA, IEA, ISO); GO:0005768 (endosome; IBA, IEA, ISO)…					-0.0537939	-0.00489426	-0.00104112	0.0376161	0.0466856	-0.0245724		-0.259106	-0.17305	-0.268118	-0.140457	-0.0758701	-0.0293542		181.803	50.2854	78.585	-0.153734	-0.181356	-0.153734	5.15475	11.9423	0.00115783	0.0171187	0.000612647	0.000541026		0.004329	0.0680979	0.00677335	-0.820768	-0.77094	0.00106903	0.00333108		36.0793	37.3576	37.4602	38.5047	38.7538
ENSMUSG00000026605	Cenpf	protein_coding	centromere protein F	This gene encodes a protein that associates with the centromere-kinetochore complex. The protein is a component of the nuclear matrix during the G2 phase of interphase. In late G2 the protein associates with the kinetochore and maintains this association through early anaphase. It localizes to the spindle midzone and the intracellular bridge in late anaphase and telophase, respectively, and is th…	GO:0000086 (G2/M transition of mitotic cell cycle; IBA, ISO); GO:0000278 (mitotic cell cycle; IBA, ISO); GO:0000775 (chromosome, centromeric region; IBA, ISO); GO:0000776 (kinetochore; ISO); GO:0000779 (condensed chromosome, centromeric region; ISO); GO:0000793 (condensed chromosome; ISO); GO:0000922 (spindle pole; IBA, ISO); GO:0000940 (condensed chromosome outer kinetochore; ISO); GO:0001822 (k…					-0.10607	-0.00233293	0.0174797	0.0229329	0.0131737	0.0548165		-0.13369	-0.206426	-0.214245	-0.125745	-0.109865	-0.118058		473.705	96.6442	86.4729	-0.151445	-0.193708	-0.151445	8.50935	41.4478	5.35052e-08	6.51187e-06	1.09e-08	1.1335e-08		0.0021645	0.050253	0.000509905	-0.869048	-0.853471	0.000242431	0.000413755		356.1	382.723	388.029	389.502	386.87
ENSMUSG00000049421	Zfp260	protein_coding	zinc finger protein 260		GO:0000976 (transcription regulatory region sequence-specific DNA binding; IBA); GO:0000977 (RNA polymerase II regulatory region sequence-specific DNA binding; IBA); GO:0000978 (RNA polymerase II core promoter proximal region sequence-specific DNA binding; IBA); GO:0000981 (sequence-specific DNA binding RNA polymerase II transcription factor activity; IBA); GO:0000987 (core promoter proximal regi…					-0.0661296	-0.0387288	0.101196	0.0397273	-0.0350297	-0.0010354		-0.0643781	-0.240323	-0.212884	-0.0775403	-0.0805798	-0.244905		197.415	56.9019	45.6063	-0.151332	-0.151332	-0.165606	5.47777	13.3573	0.000637627	0.00716447	0.000327446	0.000281885		0.004329	0.050253	0.00593753	-0.820768	-0.744447	0.00106903	0.00548464		44.7721	45.6498	50.401	48.2569	45.7696
ENSMUSG00000038564	Ift172	protein_coding	intraflagellar transport 172	This gene encodes a subunit of the intraflagellar transport subcomplex IFT-B. Subcomplexes IFT-A and IFT-B are necessary for ciliary assembly and maintenance. Mutations in this gene have been associated with skeletal ciliopathies, with or without polydactyly, such as such short-rib thoracic dysplasias 1, 9 or 10. [provided by RefSeq, Mar 2014].	GO:0000122 (negative regulation of transcription from RNA polymerase II promoter; ISO); GO:0000226 (microtubule cytoskeleton organization; IMP); GO:0001501 (skeletal system development; IMP); GO:0001654 (eye development; IMP); GO:0001838 (embryonic epithelial tube formation; IMP); GO:0001841 (neural tube formation; IMP); GO:0001843 (neural tube closure; IMP); GO:0001947 (heart looping; IMP); GO:0…					-0.107864	0.0466646	-0.132234	0.14517	0.00731968	0.0409434		-0.0845217	-0.269913	-0.0580614	-0.235976	-0.0391425	-0.109044		150.573	48.0972	21.4409	-0.150845	-0.150845	-0.195624	5.04759	9.18439	0.00392793	0.0276582	0.00299239	0.00467055		0.0930736	0.278066	0.0445028	-0.531085	-0.589405	0.0756128	0.0437136		32.079	35.8188	31.5249	38.4206	34.8283
ENSMUSG00000027589	Pcmtd2	protein_coding	protein-L-isoaspartate (D-aspartate) O-methyltransferase domain containing 2		GO:0003674 (molecular_function; IBA); GO:0003824 (catalytic activity; IBA); GO:0004719 (protein-L-isoaspartate (D-aspartate) O-methyltransferase activity; IBA); GO:0005575 (cellular_component; IBA); GO:0005622 (intracellular; IBA); GO:0005737 (cytoplasm; IBA); GO:0006807 (nitrogen compound metabolic process; IEA); GO:0008150 (biological_process; IEA); GO:0008152 (metabolic process; IEA); GO:00081…					-0.04968	0.0145571	-0.097862	-0.0204766	0.150712	0.00274982		0.0958879	-0.165373	-0.176939	-0.255317	-0.0523624	-0.245907		135.518	44.3176	31.6208	-0.150826	-0.150826	-0.181154	4.85664	7.8904	0.00717136	0.043201	0.00583497	0.00935373		0.0649351	0.27311	0.0784755	-0.579365	-0.532623	0.0483594	0.0746117		29.3096	30.6897	28.3141	29.9294	33.826
ENSMUSG00000031903	Pla2g15	protein_coding	phospholipase A2, group XV	Lysophospholipases are enzymes that act on biological membranes to regulate the multifunctional lysophospholipids. The protein encoded by this gene hydrolyzes lysophosphatidylcholine to glycerophosphorylcholine and a free fatty acid. This enzyme is present in the plasma and thought to be associated with high-density lipoprotein. A later paper contradicts the function of this gene. It demonstrates…	GO:0000323 (lytic vacuole; IBA, IDA); GO:0003674 (molecular_function; IBA, IDA, IEA, ISO); GO:0003824 (catalytic activity; IBA, IDA, IEA, ISO); GO:0004620 (phospholipase activity; IBA, IDA, IEA, ISO); GO:0004623 (phospholipase A2 activity; IBA, IDA, IEA, ISO); GO:0005488 (binding; IEA, ISO); GO:0005575 (cellular_component; HDA, IBA, IDA, IEA, ISO); GO:0005576 (extracellular region; HDA, IBA, IDA,…					0.0789782	-0.0282104	-0.0338731	-0.0460437	0.125787	-0.0966377		-0.0891361	-0.0883836	-0.206977	-0.166614	-0.15853	-0.136375		135.686	36.9659	43.323	-0.149744	-0.149744	-0.16713	4.45982	7.90469	0.00712302	0.0429611	0.00527722	0.0060118		0.00865801	0.065513	0.00946588	-0.772487	-0.7412	0.00322917	0.00580709		24.3862	22.5684	22.4761	22.2789	25.2234
ENSMUSG00000031229	Atrx	protein_coding	ATRX, chromatin remodeler	The protein encoded by this gene contains an ATPase/helicase domain, and thus it belongs to the SWI/SNF family of chromatin remodeling proteins. This protein is found to undergo cell cycle-dependent phosphorylation, which regulates its nuclear matrix and chromatin association, and suggests its involvement in the gene regulation at interphase and chromosomal segregation in mitosis. Mutations in th…	GO:0000003 (reproduction; IMP); GO:0000166 (nucleotide binding; IEA); GO:0000212 (meiotic spindle organization; IMP); GO:0000226 (microtubule cytoskeleton organization; IMP); GO:0000228 (nuclear chromosome; IDA); GO:0000723 (telomere maintenance; IMP); GO:0000775 (chromosome, centromeric region; IBA, IDA); GO:0000779 (condensed chromosome, centromeric region; IDA); GO:0000781 (chromosome, telomer…					-0.105012	-0.0288212	0.0385388	0.0399023	0.0132479	0.0421445		-0.0600728	-0.224802	-0.201004	-0.161432	-0.123271	-0.120052		413.196	95.8398	46.6096	-0.149554	-0.149554	-0.161865	8.29372	34.8409	3.54768e-07	1.67421e-05	1.0749e-07	1.27519e-07		0.004329	0.0680979	0.00136476	-0.820768	-0.811366	0.00106903	0.00135737		306.789	323.481	338.99	339.312	333.082
ENSMUSG00000020716	Nf1	protein_coding	neurofibromin 1	This gene product appears to function as a negative regulator of the ras signal transduction pathway. Mutations in this gene have been linked to neurofibromatosis type 1, juvenile myelomonocytic leukemia and Watson syndrome. The mRNA for this gene is subject to RNA editing (CGA>UGA->Arg1306Term) resulting in premature translation termination. Alternatively spliced transcript variants encoding dif…	GO:0000165 (MAPK cascade; IGI, IMP, ISO); GO:0001503 (ossification; IMP); GO:0001505 (regulation of neurotransmitter levels; IGI, IMP); GO:0001525 (angiogenesis; IGI, IMP, ISO); GO:0001568 (blood vessel development; IGI, IMP, ISO); GO:0001649 (osteoblast differentiation; IMP); GO:0001654 (eye development; IMP); GO:0001656 (metanephros development; IMP); GO:0001666 (response to hypoxia; IMP); GO:0…					-0.040222	0.0183484	0.00286809	0.0722121	-0.00215493	-0.0510516		-0.115659	-0.170774	-0.186375	-0.157979	-0.130567	-0.1263		397.34	84.2674	95.5371	-0.149178	-0.218822	-0.149178	6.96652	33.1405	5.88278e-07	4.21707e-05	5.50738e-08	6.69637e-08		0.0021645	0.050253	0.000154054	-0.869048	-0.905462	0.000242431	5.06526e-05		127.931	133.273	131.84	138.381	131.379
ENSMUSG00000062345	Serpinb2	protein_coding	serine (or cysteine) peptidase inhibitor, clade B, member 2		GO:0001533 (cornified envelope; IDA); GO:0003674 (molecular_function; IBA, IEA); GO:0004857 (enzyme inhibitor activity; IBA, IEA); GO:0004866 (endopeptidase inhibitor activity; IBA); GO:0004867 (serine-type endopeptidase inhibitor activity; IBA); GO:0005575 (cellular_component; IBA, IDA, IEA); GO:0005576 (extracellular region; IBA, IEA); GO:0005615 (extracellular space; IBA); GO:0005622 (intracel…					-0.0172985	-0.128718	0.130599	-0.160456	0.054636	0.121238		-0.230052	-0.193749	-0.0929815	-0.17821	-0.0967495	-0.0433336		140.999	44.8192	26.4574	-0.14914	-0.14914	-0.186308	4.88128	8.35853	0.00575399	0.0366342	0.00402864	0.00483954		0.0649351	0.224046	0.0460983	-0.579365	-0.601374	0.0483594	0.0385985		30.4635	28.1251	33.8601	27.4913	32.0721
ENSMUSG00000068823	Csde1	protein_coding	cold shock domain containing E1, RNA binding		GO:0000288 (nuclear-transcribed mRNA catabolic process, deadenylation-dependent decay; ISO); GO:0000956 (nuclear-transcribed mRNA catabolic process; ISO); GO:0002181 (cytoplasmic translation; ISO); GO:0003674 (molecular_function; IEA, ISO); GO:0003676 (nucleic acid binding; IEA, ISO); GO:0003723 (RNA binding; IEA, ISO); GO:0005488 (binding; IEA, ISO); GO:0005575 (cellular_component; HDA, IEA, ISO…					-0.0690219	-0.00512554	-0.00558968	0.0478448	0.026423	0.00546943		-0.0321373	-0.251279	-0.16431	-0.186287	-0.109997	-0.138386		410.208	96.082	66.9521	-0.148422	-0.160574	-0.148422	8.35106	34.5125	3.89115e-07	3.02994e-05	1.38694e-07	1.77877e-07		0.004329	0.0680979	0.00234049	-0.820768	-0.810132	0.00106903	0.00139923		327.252	342.117	342.007	354.949	349.703
ENSMUSG00000024483	Ankhd1	protein_coding	ankyrin repeat and KH domain containing 1	This gene encodes a protein with multiple ankyrin repeat domains and a single KH-domain. The protein is thought to function as a scaffolding protein, and it may be involved in the regulation of caspases and thereby play an antiapoptotic role in cell survival. Alternative splicing results in multiple transcript variants, one of which generates a fusion transcript (MASK-BP3) with the downstream eIF…	GO:0002376 (immune system process; IBA); GO:0005575 (cellular_component; IBA); GO:0005622 (intracellular; IBA); GO:0005737 (cytoplasm; IBA); GO:0006950 (response to stress; IBA); GO:0006952 (defense response; IBA); GO:0006955 (immune response; IBA); GO:0008150 (biological_process; IBA); GO:0009605 (response to external stimulus; IBA); GO:0009607 (response to biotic stimulus; IBA); GO:0043207 (res…					-0.086137	0.000214162	-0.0170466	0.0835058	0.0269886	-0.00752495		-0.0638787	-0.154052	-0.195232	-0.146732	-0.15861	-0.161278		369.79	86.7756	60.8978	-0.148308	-0.152537	-0.148308	7.15315	30.2416	1.44451e-06	8.81471e-05	2.17019e-07	2.87636e-07		0.004329	0.0680979	0.00072412	-0.820768	-0.84452	0.00106903	0.000547807		140.932	149.687	147.895	158.643	152.51
ENSMUSG00000025958	Creb1	protein_coding	cAMP responsive element binding protein 1	This gene encodes a transcription factor that is a member of the leucine zipper family of DNA binding proteins. This protein binds as a homodimer to the cAMP-responsive element, an octameric palindrome. The protein is phosphorylated by several protein kinases, and induces transcription of genes in response to hormonal stimulation of the cAMP pathway. Alternate splicing of this gene results in two…	GO:0000785 (chromatin; IDA, IMP, ISO); GO:0000791 (euchromatin; ISO); GO:0000902 (cell morphogenesis; IMP); GO:0000976 (transcription regulatory region sequence-specific DNA binding; IBA, IDA, ISO); GO:0000977 (RNA polymerase II regulatory region sequence-specific DNA binding; IBA, IDA, ISO); GO:0000978 (RNA polymerase II core promoter proximal region sequence-specific DNA binding; IBA, IDA, ISO)…					-0.0631834	0.020291	-0.028016	0.0865866	0.0262128	-0.041891		-0.130559	-0.212844	-0.124451	-0.158285	-0.106474	-0.13703		347.599	81.6468	70.8614	-0.148108	-0.165224	-0.148108	6.77672	27.9452	3.01945e-06	0.000162376	5.0028e-07	6.5556e-07		0.0021645	0.050253	0.000723781	-0.869048	-0.856197	0.000242431	0.000378498		110.315	116.946	113.062	122.492	117.431
ENSMUSG00000070923	Klhl9	protein_coding	kelch-like 9		GO:0000151 (ubiquitin ligase complex; IBA, ISO); GO:0000910 (cytokinesis; IBA, ISO); GO:0003674 (molecular_function; IBA, ISO); GO:0003824 (catalytic activity; IBA, ISO); GO:0004842 (ubiquitin-protein transferase activity; IBA, ISO); GO:0005488 (binding; IBA, ISO); GO:0005515 (protein binding; IBA, ISO); GO:0005575 (cellular_component; IBA, ISO); GO:0006807 (nitrogen compound metabolic process; I…					-0.0352938	0.0274554	-0.0437848	-0.0666179	0.0813263	0.0369148		-0.0083787	-0.168365	-0.151496	-0.264181	-0.0752737	-0.129033		208.355	62.6881	93.9284	-0.146283	-0.210134	-0.146283	5.76663	14.3588	0.00042143	0.00824463	0.000260664	0.000426579		0.0151515	0.128621	0.0115129	-0.724207	-0.70595	0.00773367	0.0102986		55.6959	58.2163	55.3632	54.4782	60.4693
ENSMUSG00000032712	Resf1	protein_coding	retroelement silencing factor 1		GO:0000930 (gamma-tubulin complex; IMP); GO:0003674 (molecular_function; IBA, IPI); GO:0005488 (binding; IBA, IPI); GO:0005515 (protein binding; IBA, IPI); GO:0005575 (cellular_component; IBA, IMP); GO:0005622 (intracellular; IBA, IMP); GO:0005634 (nucleus; IBA, IMP); GO:0005815 (microtubule organizing center; IMP); GO:0005856 (cytoskeleton; IMP); GO:0006139 (nucleobase-containing compound metabo…					-0.0227892	-0.0801654	0.0879985	-0.00513428	0.0451455	-0.0250551		-0.0898519	-0.111753	-0.24217	-0.182867	-0.127695	-0.116568		300.785	78.4899	84.0253	-0.146202	-0.183199	-0.146202	6.58471	23.2158	1.49226e-05	0.000616198	3.43037e-06	4.22943e-06		0.0021645	0.050253	0.00153764	-0.869048	-0.808614	0.000242431	0.00145212		99.3142	95.4029	107.321	100.549	104.151
ENSMUSG00000025986	Slc39a10	protein_coding	solute carrier family 39 (zinc transporter), member 10	Zinc is an essential cofactor for hundreds of enzymes. It is involved in protein, nucleic acid, carbohydrate, and lipid metabolism, as well as in the control of gene transcription, growth, development, and differentiation. SLC39A10 belongs to a subfamily of proteins that show structural characteristics of zinc transporters (Taylor and Nicholson, 2003 [PubMed 12659941]).[supplied by OMIM, Mar 2008…	GO:0000041 (transition metal ion transport; IBA, IEA, IMP, ISO); GO:0001775 (cell activation; IMP); GO:0001783 (B cell apoptotic process; IMP); GO:0001837 (epithelial to mesenchymal transition; IDA, ISO); GO:0002253 (activation of immune response; IMP); GO:0002376 (immune system process; IMP); GO:0002429 (immune response-activating cell surface receptor signaling pathway; IMP); GO:0002682 (regula…					0.0557455	-0.107182	-0.00309478	0.0685538	0.0329618	-0.0469848		-0.146636	-0.207995	-0.128235	-0.155669	-0.151231	-0.0632094		266.473	72.3491	65.9056	-0.146064	-0.156942	-0.146064	6.23522	19.8511	5.00356e-05	0.0015937	1.64422e-05	2.01432e-05		0.004329	0.0680979	0.00252963	-0.820768	-0.799905	0.00106903	0.00178576		82.2361	73.3474	78.9096	82.9784	80.9319
ENSMUSG00000021109	Hif1a	protein_coding	hypoxia inducible factor 1, alpha subunit	This gene encodes the alpha subunit of transcription factor hypoxia-inducible factor-1 (HIF-1), which is a heterodimer composed of an alpha and a beta subunit. HIF-1 functions as a master regulator of cellular and systemic homeostatic response to hypoxia by activating transcription of many genes, including those involved in energy metabolism, angiogenesis, apoptosis, and other genes whose protein…	GO:0000122 (negative regulation of transcription from RNA polymerase II promoter; ISO); GO:0000302 (response to reactive oxygen species; ISO); GO:0000422 (mitochondrion degradation; IMP); GO:0000785 (chromatin; IDA, ISO); GO:0000791 (euchromatin; IDA); GO:0000976 (transcription regulatory region sequence-specific DNA binding; IBA, IDA, IGI, IMP, ISO); GO:0000977 (RNA polymerase II regulatory regi…					-0.0112674	-0.0141444	0.0780116	-0.0254578	-0.0475414	0.0203993		-0.0800063	-0.13235	-0.16072	-0.194231	-0.134587	-0.161292		409.799	91.9651	70.8009	-0.146035	-0.163111	-0.146035	7.67336	34.4688	3.94231e-07	3.03873e-05	6.66709e-08	9.56811e-08		0.0021645	0.050253	0.000185617	-0.869048	-0.881694	0.000242431	0.000149168		212.86	212.434	226.512	210.767	207.55
ENSMUSG00000045328	Cenpe	protein_coding	centromere protein E	Centrosome-associated protein E (CENPE) is a kinesin-like motor protein that accumulates in the G2 phase of the cell cycle. Unlike other centrosome-associated proteins, it is not present during interphase and first appears at the centromere region of chromosomes during prometaphase. This protein is required for stable spindle microtubule capture at kinetochores which is a necessary step in chromo…	GO:0000003 (reproduction; IMP); GO:0000070 (mitotic sister chromatid segregation; IMP, ISO); GO:0000075 (cell cycle checkpoint; IMP); GO:0000166 (nucleotide binding; IEA); GO:0000212 (meiotic spindle organization; IMP); GO:0000226 (microtubule cytoskeleton organization; IMP, ISO); GO:0000278 (mitotic cell cycle; IBA, IMP, ISO); GO:0000280 (nuclear division; IMP, ISO); GO:0000775 (chromosome, cent…					-0.0617196	-0.0355558	0.0687874	0.0284993	-0.0108655	0.0108543		-0.125613	-0.177766	-0.16627	-0.160806	-0.0908981	-0.14481		463.717	95.4074	59.981	-0.145213	-0.148273	-0.145213	8.21508	40.3389	7.26715e-08	8.07912e-06	1.12161e-08	1.44247e-08		0.0021645	0.050253	0.000232794	-0.869048	-0.888824	0.000242431	0.000110684		299.096	304.588	327.509	318.462	309.863
ENSMUSG00000026788	Zbtb43	protein_coding	zinc finger and BTB domain containing 43		GO:0000976 (transcription regulatory region sequence-specific DNA binding; IBA); GO:0000977 (RNA polymerase II regulatory region sequence-specific DNA binding; IBA); GO:0000978 (RNA polymerase II core promoter proximal region sequence-specific DNA binding; IBA); GO:0000981 (sequence-specific DNA binding RNA polymerase II transcription factor activity; IBA); GO:0000987 (core promoter proximal regi…					0.0674274	0.0768579	-0.0991768	-0.0570208	0.044278	-0.0323657		-0.0355666	-0.144122	-0.212327	-0.0510253	-0.181627	-0.237455		148.498	45.6495	74.5719	-0.144511	-0.165964	-0.144511	4.93392	9.00365	0.00426426	0.0429222	0.00306167	0.0028309		0.025974	0.166655	0.0101027	-0.675926	-0.707454	0.0158242	0.0100663		33.5406	33.7672	29.7735	30.686	32.9908
ENSMUSG00000035173	Ccdc186	protein_coding	coiled-coil domain containing 186		GO:0001678 (cellular glucose homeostasis; IMP); GO:0002790 (peptide secretion; IMP); GO:0003674 (molecular_function; IBA); GO:0005488 (binding; IBA); GO:0005515 (protein binding; IBA); GO:0005575 (cellular_component; IBA, IDA); GO:0005622 (intracellular; IBA, IDA); GO:0005737 (cytoplasm; IBA, IDA); GO:0005794 (Golgi apparatus; IBA, IDA); GO:0005802 (trans-Golgi network; IBA); GO:0006810 (transpor…					0.0123063	-0.06009	0.0120386	0.0372076	0.0432535	-0.044716		-0.131498	-0.196858	-0.157669	-0.101137	-0.160625	-0.121278		281.651	70.9133	60.9064	-0.144423	-0.147717	-0.144423	6.16471	21.3286	2.91767e-05	0.00105939	9.55533e-06	7.89937e-06		0.0021645	0.050253	0.000113201	-0.869048	-0.897908	0.000242431	7.3426e-05		76.0049	72.2361	75.9907	77.3456	77.6746
ENSMUSG00000042197	Zfp451	protein_coding	zinc finger protein 451		GO:0000122 (negative regulation of transcription from RNA polymerase II promoter; IBA, ISO); GO:0000981 (sequence-specific DNA binding RNA polymerase II transcription factor activity; IBA); GO:0003674 (molecular_function; IBA, IEA, ISO); GO:0003676 (nucleic acid binding; IBA, IEA); GO:0003677 (DNA binding; IBA, IEA); GO:0003700 (sequence-specific DNA binding transcription factor activity; IBA); G…					-0.0276858	0.00392293	0.0133405	0.0154693	0.0802836	-0.0853306		-0.0949454	-0.230908	-0.0892601	-0.18151	-0.0973181	-0.142196		286.319	77.0541	75.3157	-0.144265	-0.167818	-0.144265	6.50075	21.7865	2.47501e-05	0.000941318	7.73684e-06	1.04032e-05		0.0021645	0.050253	0.00147594	-0.869048	-0.80827	0.000242431	0.00146431		93.3138	95.4029	96.0343	96.1776	100.643
ENSMUSG00000025935	Tram1	protein_coding	translocating chain-associating membrane protein 1	This gene encodes a multi-pass transmembrane protein of the endoplasmic reticulum (ER). It is involved in the process of cotranslational translocation of secretory proteins into the ER. [provided by RefSeq, Dec 2014]. Sequence Note: The RefSeq transcript and protein were derived from genomic sequence to make the sequence consistent with the reference genome assembly. The genomic coordinates used …	GO:0003674 (molecular_function; ND); GO:0005575 (cellular_component; IDA, IEA, ISO); GO:0005622 (intracellular; IDA, ISO); GO:0005737 (cytoplasm; IDA, ISO); GO:0005783 (endoplasmic reticulum; IDA, ISO); GO:0005789 (endoplasmic reticulum membrane; IDA, ISO); GO:0006605 (protein targeting; IEA, ISO); GO:0006612 (protein targeting to membrane; IEA, ISO); GO:0006613 (cotranslational protein targeting…					-0.0411988	-0.0467736	0.0914746	0.00484698	-0.0162668	0.0079177		-0.135626	-0.115747	-0.141677	-0.223719	-0.0792147	-0.146083		344.733	84.6999	30.2283	-0.143821	-0.143821	-0.176225	6.99218	27.6567	3.33129e-06	0.000106399	7.64865e-07	9.42287e-07		0.0021645	0.050253	0.000658548	-0.869048	-0.841327	0.000242431	0.000602997		129.932	129.427	142.543	134.178	132.214
ENSMUSG00000061533	Cep128	protein_coding	centrosomal protein 128		GO:0000003 (reproduction; IMP); GO:0000922 (spindle pole; IBA, ISO); GO:0001539 (cilium or flagellum-dependent cell motility; IMP); GO:0003006 (developmental process involved in reproduction; IMP); GO:0003341 (cilium movement; IMP); GO:0003674 (molecular_function; ND); GO:0005575 (cellular_component; IBA, IDA, IEA, ISO); GO:0005622 (intracellular; IBA, IDA, IEA, ISO); GO:0005634 (nucleus; ISO); G…					0.0147931	-0.144862	0.01098	0.0702581	-0.0180752	0.0669056		-0.118342	-0.151204	-0.220149	-0.101771	-0.106019	-0.142752		178.929	53.1223	54.1861	-0.143191	-0.143191	-0.148833	5.29356	11.6858	0.00129425	0.0141199	0.000744458	0.000774829		0.025974	0.128621	0.0057889	-0.675926	-0.770649	0.0158242	0.00335049		41.4642	37.0157	41.3521	43.1286	40.5077
ENSMUSG00000027357	Crls1	protein_coding	cardiolipin synthase 1		GO:0001101 (response to acid chemical; ISO); GO:0003674 (molecular_function; IBA, IEA, ISO); GO:0003824 (catalytic activity; IBA, IEA, ISO); GO:0005575 (cellular_component; HDA, IBA, IEA, ISO); GO:0005622 (intracellular; HDA, IBA, IEA, ISO); GO:0005737 (cytoplasm; HDA, IBA, IEA, ISO); GO:0005739 (mitochondrion; HDA, IBA, IEA, ISO); GO:0005740 (mitochondrial envelope; IEA, ISO); GO:0005743 (mitoch…					0.00684032	0.0148507	0.0319651	-0.00870217	-0.0728289	0.027875		-0.0667508	-0.222682	-0.105337	-0.202521	-0.0754324	-0.124281		192.53	55.2586	27.0022	-0.143186	-0.143186	-0.17992	5.40164	12.9127	0.000767884	0.00819785	0.000402654	0.000637468		0.004329	0.050253	0.00197419	-0.820768	-0.811727	0.00106903	0.00134531		44.5414	44.7949	45.3414	44.0534	42.0946
ENSMUSG00000066415	Msl2	protein_coding	MSL complex subunit 2		GO:0000123 (histone acetyltransferase complex; IBA, ISO); GO:0000785 (chromatin; IBA, ISO); GO:0003674 (molecular_function; IBA, IEA); GO:0003824 (catalytic activity; IBA, IEA); GO:0004842 (ubiquitin-protein transferase activity; IBA); GO:0005488 (binding; IEA); GO:0005575 (cellular_component; IBA, ISO); GO:0005622 (intracellular; IBA, ISO); GO:0005634 (nucleus; ISO); GO:0005694 (chromosome; IBA,…					-0.0223942	0.0112559	0.0479084	-0.00167213	-0.0322728	-0.00282515		-0.0898363	-0.119305	-0.152683	-0.201789	-0.113859	-0.141279		206.355	55.4489	91.3164	-0.143173	-0.198306	-0.143173	5.41762	14.1746	0.000454382	0.00882951	0.000221809	0.000293894		0.0021645	0.050253	4.28656e-05	-0.869048	-0.91271	0.000242431	3.44204e-05		44.1567	45.2224	46.4117	44.81	43.8486
ENSMUSG00000041684	Bivm	protein_coding	basic, immunoglobulin-like variable motif containing		GO:0005575 (cellular_component; IEA); GO:0005622 (intracellular; IEA); GO:0005634 (nucleus; IEA); GO:0005737 (cytoplasm; IEA); GO:0043226 (organelle; IEA); GO:0043227 (membrane-bounded organelle; IEA); GO:0043229 (intracellular organelle; IEA); GO:0043231 (intracellular membrane-bounded organelle; IEA); GO:0110165 (IEA)					-0.0674823	-0.0595837	0.0734831	-0.0264387	0.0452544	0.0347671		-0.0940163	-0.270706	-0.140519	-0.0976744	-0.210971	-0.0334118		163.048	51.5914	34.9593	-0.141537	-0.141537	-0.167905	5.2199	10.275	0.00240129	0.0192536	0.00159964	0.00152322		0.00865801	0.0947954	0.00808444	-0.772487	-0.727309	0.00322917	0.00735061		37.2332	37.4431	41.1576	38.3365	40.3407
ENSMUSG00000027750	Postn	protein_coding	periostin, osteoblast specific factor		GO:0000902 (cell morphogenesis; ISO); GO:0001816 (cytokine production; ISO); GO:0001817 (regulation of cytokine production; ISO); GO:0001819 (positive regulation of cytokine production; ISO); GO:0001952 (regulation of cell-matrix adhesion; ISO); GO:0001953 (negative regulation of cell-matrix adhesion; ISO); GO:0003008 (system process; ISO); GO:0003013 (circulatory system process; ISO); GO:0003073…					-0.0292938	-0.0834621	-0.0278703	0.0259003	0.0466739	0.068052		-0.0715233	-0.147736	-0.0997903	-0.207379	-0.168491	-0.0844139		182.415	53.9786	67.0732	-0.141449	-0.153267	-0.141449	5.33332	11.9973	0.00113086	0.0168691	0.000647046	0.00100891		0.004329	0.0680979	0.0022742	-0.820768	-0.791348	0.00106903	0.00216795		41.3104	39.7512	41.3521	42.9604	43.598
ENSMUSG00000020863	Luc7l3	protein_coding	LUC7-like 3 (S. cerevisiae)	This gene encodes a protein with an N-terminal half that contains cysteine/histidine motifs and leucine zipper-like repeats, and the C-terminal half is rich in arginine and glutamate residues (RE domain) and arginine and serine residues (RS domain). This protein localizes with a speckled pattern in the nucleus, and could be involved in the formation of splicesome via the RE and RS domains. Two al…	GO:0000245 (spliceosomal complex assembly; IBA); GO:0000375 (RNA splicing, via transesterification reactions; IBA); GO:0000377 (RNA splicing, via transesterification reactions with bulged adenosine as nucleophile; IBA); GO:0000398 (mRNA splicing, via spliceosome; IBA); GO:0003674 (molecular_function; IBA, IEA, ISO); GO:0003676 (nucleic acid binding; IBA, IEA, ISO); GO:0003677 (DNA binding; IEA); …					-0.0763932	-0.0216089	0.0458233	0.0258654	0.0435941	-0.0172807		-0.0586855	-0.154729	-0.215778	-0.14928	-0.137294	-0.128936		386.953	93.8073	54.8867	-0.141021	-0.141021	-0.14403	7.92659	32.0485	8.25812e-07	3.9604e-05	2.26143e-07	2.74596e-07		0.004329	0.0680979	0.000549309	-0.820768	-0.844481	0.00106903	0.000548464		242.093	251.501	263.583	259.948	263.175
ENSMUSG00000022742	Cpox	protein_coding	coproporphyrinogen oxidase	The protein encoded by this gene is the sixth enzyme of the heme biosynthetic pathway. The encoded enzyme is soluble and found in the intermembrane space of mitochondria. This enzyme catalyzes the stepwise oxidative decarboxylation of coproporphyrinogen III to protoporphyrinogen IX, a precursor of heme. Defects in this gene are a cause of hereditary coproporphyria (HCP).[provided by RefSeq, Oct 2…	GO:0003674 (molecular_function; IBA, IDA, IEA, IMP, ISO, TAS); GO:0003824 (catalytic activity; IBA, IDA, IEA, ISO); GO:0004109 (coproporphyrinogen oxidase activity; IBA, IDA, ISO); GO:0005198 (structural molecule activity; IMP); GO:0005212 (structural constituent of eye lens; IMP); GO:0005215 (transporter activity; TAS); GO:0005391 (sodium:potassium-exchanging ATPase activity; TAS); GO:0005488 (b…					-0.0354462	0.0733522	-0.188412	0.0538047	0.0891389	0.00756274		-0.146778	-0.187499	-0.0683887	-0.161582	-0.125193	-0.0896234		195.266	62.1086	37.1821	-0.140648	-0.140648	-0.164596	5.7368	13.1615	0.000691877	0.00756225	0.000341065	0.000569324		0.0649351	0.224046	0.024983	-0.579365	-0.673422	0.0483594	0.0163671		54.3112	58.6437	48.7469	57.8411	59.3
ENSMUSG00000049511	Htr1b	protein_coding	5-hydroxytryptamine (serotonin) receptor 1B	The neurotransmitter serotonin (5-hydroxytryptamine; 5-HT) exerts a wide variety of physiologic functions through a multiplicity of receptors and may be involved in human neuropsychiatric disorders such as anxiety, depression, or migraine. These receptors consist of several main groups subdivided into several distinct subtypes on the basis of their pharmacologic characteristics, coupling to intra…	GO:0001505 (regulation of neurotransmitter levels; ISO); GO:0001820 (serotonin secretion; IMP); GO:0002029 (desensitization of G-protein coupled receptor protein signaling pathway; IDA); GO:0002031 (G-protein coupled receptor internalization; IDA); GO:0003008 (system process; IEA); GO:0003013 (circulatory system process; IEA); GO:0003018 (vascular process in circulatory system; IEA); GO:0003674 (…					-0.0595712	0.0858232	-0.00165999	-0.15766	0.0171596	0.115908		-0.0621434	-0.283212	-0.098285	-0.047288	-0.202559	-0.12914		146.199	51.0292	83.0566	-0.1405	-0.176262	-0.1405	5.19629	8.805	0.00467299	0.0459542	0.00343205	0.00339115		0.0411255	0.21535	0.0306259	-0.627646	-0.624834	0.0288882	0.0298329		36.6947	40.6916	38.2386	34.217	38.7538
ENSMUSG00000048047	Zbtb33	protein_coding	zinc finger and BTB domain containing 33	This gene encodes a transcriptional regulator with bimodal DNA-binding specificity, which binds to methylated CGCG and also to the non-methylated consensus KAISO-binding site TCCTGCNA. The protein contains an N-terminal POZ/BTB domain and 3 C-terminal zinc finger motifs. It recruits the N-CoR repressor complex to promote histone deacetylation and the formation of repressive chromatin structures i…	GO:0000122 (negative regulation of transcription from RNA polymerase II promoter; IBA); GO:0000166 (nucleotide binding; ISO); GO:0000976 (transcription regulatory region sequence-specific DNA binding; IBA); GO:0000977 (RNA polymerase II regulatory region sequence-specific DNA binding; IBA); GO:0000978 (RNA polymerase II core promoter proximal region sequence-specific DNA binding; IBA); GO:0000981…					0.0240082	0.015778	-0.0290445	0.0742788	-0.0965439	0.0115233		-0.0591509	-0.169798	-0.276585	-0.202923	-0.144811	0.0466896		142.529	48.5729	86.6805	-0.139814	-0.182139	-0.139814	5.07179	8.48908	0.00541056	0.0501659	0.00403374	0.00489964		0.0649351	0.27311	0.0343746	-0.579365	-0.630188	0.0483594	0.0280532		35.7716	35.5624	34.4439	37.0754	32.8238
ENSMUSG00000021549	Rasa1	protein_coding	RAS p21 protein activator 1	The protein encoded by this gene is located in the cytoplasm and is part of the GAP1 family of GTPase-activating proteins. The gene product stimulates the GTPase activity of normal RAS p21 but not its oncogenic counterpart. Acting as a suppressor of RAS function, the protein enhances the weak intrinsic GTPase activity of RAS proteins resulting in the inactive GDP-bound form of RAS, thereby allowi…	GO:0001568 (blood vessel development; ISO); GO:0001726 (ruffle; IDA); GO:0001784 (phosphotyrosine binding; ISO); GO:0001932 (regulation of protein phosphorylation; ISO); GO:0001934 (positive regulation of protein phosphorylation; ISO); GO:0001944 (vasculature development; ISO); GO:0001952 (regulation of cell-matrix adhesion; ISO); GO:0001953 (negative regulation of cell-matrix adhesion; ISO); GO:…					0.0578001	-0.0452222	0.037204	0.0236958	-0.0679154	-0.00556229		-0.118047	-0.171014	-0.178391	-0.236254	-0.0659198	-0.0510957		317.607	91.1953	23.5859	-0.139509	-0.139509	-0.18066	7.5806	24.9017	8.36228e-06	0.000226959	4.10165e-06	4.73681e-06		0.00865801	0.065513	0.00332199	-0.772487	-0.778142	0.00322917	0.0028768		208.86	194.396	205.885	203.957	191.347
ENSMUSG00000021756	Il6st	protein_coding	interleukin 6 signal transducer	The protein encoded by this gene is a signal transducer shared by many cytokines, including interleukin 6 (IL6), ciliary neurotrophic factor (CNTF), leukemia inhibitory factor (LIF), and oncostatin M (OSM). This protein functions as a part of the cytokine receptor complex. The activation of this protein is dependent upon the binding of cytokines to their receptors. vIL6, a protein related to IL6 …	GO:0001503 (ossification; ISO); GO:0001649 (osteoblast differentiation; ISO); GO:0001775 (cell activation; ISO); GO:0001932 (regulation of protein phosphorylation; ISO); GO:0001934 (positive regulation of protein phosphorylation; ISO); GO:0001959 (regulation of cytokine-mediated signaling pathway; ISO); GO:0001960 (negative regulation of cytokine-mediated signaling pathway; ISO); GO:0002064 (epit…					-0.0670166	0.0120137	-0.0183526	0.0609981	-0.0500628	0.0624203		-0.105175	-0.155687	-0.190908	-0.153635	-0.0634133	-0.147505		327.696	85.0977	80.5656	-0.13897	-0.170009	-0.13897	7.02474	25.9153	5.91321e-06	0.000288475	1.51118e-06	2.03316e-06		0.004329	0.0680979	0.00112894	-0.820768	-0.826357	0.00106903	0.00092157		130.162	137.548	134.662	142.333	131.713
ENSMUSG00000042901	Aida	protein_coding	axin interactor, dorsalization associated		GO:0000165 (MAPK cascade; IDA, IMP, IPI, ISO); GO:0001932 (regulation of protein phosphorylation; IDA, IMP, ISO); GO:0001933 (negative regulation of protein phosphorylation; IDA, IMP, ISO); GO:0003002 (regionalization; IBA, ISO); GO:0003674 (molecular_function; IBA, IPI); GO:0005488 (binding; IBA, IPI); GO:0005515 (protein binding; IPI); GO:0005543 (phospholipid binding; IBA); GO:0005575 (cellula…					0.00655051	0.0381927	0.0315577	0.0308079	-0.141191	0.034082		-0.0589667	-0.194517	-0.130637	-0.155518	-0.145611	-0.112805		256.43	74.7449	35.4956	-0.138611	-0.138611	-0.164076	6.36355	18.8859	7.18508e-05	0.00130006	2.61322e-05	3.83232e-05		0.0151515	0.0947954	0.00392455	-0.724207	-0.780391	0.00773367	0.0027451		86.621	88.564	88.1531	88.1067	78.0922
ENSMUSG00000038227	Hoxa9	protein_coding	homeobox A9	This gene is located in a cluster of developmentally and temporally regulated genes on chromosome 6 encoding proteins involved in pattern formation. These proteins contain a characteristic DNA-binding motif called a homeodomain and function in transcriptional regulation. There are four distinct clusters of similar genes on chromosomes 2, 6, 11, and 15. The protein encoded by this gene is importan…	GO:0000003 (reproduction; IGI); GO:0000976 (transcription regulatory region sequence-specific DNA binding; IBA, IMP); GO:0000977 (RNA polymerase II regulatory region sequence-specific DNA binding; IBA, IMP); GO:0000978 (RNA polymerase II core promoter proximal region sequence-specific DNA binding; IBA, IMP); GO:0000981 (sequence-specific DNA binding RNA polymerase II transcription factor activity…					-0.0772248	-0.0820175	0.0243077	-0.0490421	0.127975	0.0560013		-0.0475684	-0.142053	-0.216852	-0.203399	-0.153321	-0.0134939		139.575	46.6442	38.0903	-0.138417	-0.138417	-0.162075	4.98483	8.23654	0.00609218	0.0382606	0.00459375	0.00576842		0.0649351	0.224046	0.0240235	-0.579365	-0.644053	0.0483594	0.0238015		31.3097	31.2026	33.6655	31.9471	36.2482
ENSMUSG00000053286	Trmt1l	protein_coding	tRNA methyltransferase 1 like	This gene encodes a protein that has some similarity to N2,N2-dimethylguanosine tRNA methyltransferase from other organisms. Studies of the mouse ortholog have shown that this protein plays a role in motor coordination and exploratory behavior, and it may also be involved in modulating postnatal neuronal functions. Alternatively spliced transcripts have been identified for this gene. [provided by…	GO:0000049 (tRNA binding; IEA); GO:0001510 (RNA methylation; IBA); GO:0002940 (tRNA N2-guanine methylation; IBA); GO:0003674 (molecular_function; IBA, IEA); GO:0003676 (nucleic acid binding; IEA); GO:0003723 (RNA binding; IEA); GO:0003824 (catalytic activity; IBA, IEA); GO:0004809 (tRNA (guanine-N2-)-methyltransferase activity; IBA); GO:0005488 (binding; IEA); GO:0005575 (cellular_component; IBA)…					-0.106211	0.0699002	0.0337316	-0.0602601	0.0048723	0.057967		-0.0965949	-0.128106	-0.247062	-0.066786	-0.0513813	-0.260997		170.029	57.196	67.5662	-0.138411	-0.150981	-0.138411	5.48949	10.8911	0.00182709	0.023951	0.00115257	0.000961349		0.025974	0.166655	0.0118982	-0.675926	-0.698296	0.0158242	0.0115437		43.6182	49.4112	48.1631	45.0622	47.1894
ENSMUSG00000034445	Cyb561a3	protein_coding	cytochrome b561 family, member A3		GO:0000323 (lytic vacuole; IBA, IDA); GO:0003674 (molecular_function; IBA, IDA, IEA); GO:0003824 (catalytic activity; IBA, IDA); GO:0005215 (transporter activity; IDA); GO:0005488 (binding; IEA); GO:0005575 (cellular_component; IBA, IDA, IEA, ISO); GO:0005622 (intracellular; IBA, IDA, IEA, ISO); GO:0005634 (nucleus; ISO); GO:0005730 (nucleolus; ISO); GO:0005737 (cytoplasm; IBA, IDA, IEA); GO:0005…					0.00551069	-0.0765183	0.0119274	-0.0291709	0.0658584	0.0223927		-0.146636	-0.128165	-0.18197	-0.180105	-0.115256	-0.0318354		130.001	38.3238	50.346	-0.138388	-0.138388	-0.147934	4.536	7.42286	0.00896151	0.0506913	0.00693594	0.00822456		0.004329	0.0680979	0.0014901	-0.820768	-0.80796	0.00106903	0.00147536		24.3093	22.9104	24.4221	23.7081	25.3904
ENSMUSG00000027763	Mbnl1	protein_coding	muscleblind like splicing factor 1		GO:0000245 (spliceosomal complex assembly; IMP); GO:0000375 (RNA splicing, via transesterification reactions; IMP, ISO); GO:0000377 (RNA splicing, via transesterification reactions with bulged adenosine as nucleophile; IMP, ISO); GO:0000380 (alternative mRNA splicing, via spliceosome; IMP, ISO); GO:0000398 (mRNA splicing, via spliceosome; IMP, ISO); GO:0001067 (regulatory region nucleic acid bind…					-0.0751114	-0.037652	0.0265796	0.0587667	0.0421899	-0.0147729		-0.072336	-0.17415	-0.161635	-0.161083	-0.129398	-0.121858		449.026	97.3534	69.0106	-0.137857	-0.152534	-0.137857	8.71871	38.7199	1.14461e-07	1.12152e-05	4.68627e-08	5.79916e-08		0.004329	0.0680979	0.000619813	-0.820768	-0.854192	0.00106903	0.000404199		418.95	429.997	449.619	459.786	454.522
ENSMUSG00000032534	Cep63	protein_coding	centrosomal protein 63	This gene encodes a subunit of the centrosome, the main microtubule-organizing center of the cell. The encoded protein associates with another centrosomal protein, CEP152, to regulate mother-centriole-dependent centriole duplication in dividing cells. Disruption of a similar gene in human has been associated with primary microcephaly (MCPH). Alternative splicing results in multiple transcript var…	GO:0000003 (reproduction; IMP); GO:0000209 (protein polyubiquitination; ISO); GO:0000226 (microtubule cytoskeleton organization; IBA, IMP, ISO); GO:0000280 (nuclear division; IMP); GO:0002376 (immune system process; ISO); GO:0002682 (regulation of immune system process; ISO); GO:0002683 (negative regulation of immune system process; ISO); GO:0002831 (regulation of response to biotic stimulus; ISO…					-0.0560885	-0.0256765	0.106165	0.00636108	0.0743452	-0.105106		-0.192967	-0.105326	-0.107474	-0.070703	-0.285574	-0.102994		129.575	42.1899	45.7447	-0.137555	-0.137555	-0.151862	4.73924	7.38695	0.00911736	0.0512968	0.00723952	0.00532344		0.00865801	0.0680979	0.0105404	-0.772487	-0.705498	0.00322917	0.0103692		26.8479	27.4412	30.1627	28.0798	29.4829
ENSMUSG00000022708	Zbtb20	protein_coding	zinc finger and BTB domain containing 20		GO:0000122 (negative regulation of transcription from RNA polymerase II promoter; IBA, IMP); GO:0000976 (transcription regulatory region sequence-specific DNA binding; IBA, IDA); GO:0000977 (RNA polymerase II regulatory region sequence-specific DNA binding; IBA); GO:0000978 (RNA polymerase II core promoter proximal region sequence-specific DNA binding; IBA); GO:0000981 (sequence-specific DNA bind…					-0.0620635	0.0502477	-0.00797571	0.0690098	-0.0666616	0.0174432		-0.138588	-0.156895	-0.102344	-0.183725	-0.0618013	-0.151293		297.298	81.0673	69.3998	-0.137221	-0.152233	-0.137221	6.73865	22.8698	1.68492e-05	0.000685953	5.36316e-06	7.57947e-06		0.00865801	0.0947954	0.00149421	-0.772487	-0.817686	0.00322917	0.00115774		107.084	115.834	111.213	117.364	106.74
ENSMUSG00000021668	Polk	protein_coding	polymerase (DNA directed), kappa	External and internal DNA-damaging agents continually threaten the integrity of genetic material in cells. Although a variety of repair mechanisms exist to remove the resulting lesions, some lesions escape repair and block the replication machinery. Members of the Y family of DNA polymerases, such as POLK, permit the continuity of the replication fork by allowing replication through such DNA lesi…	GO:0000731 (DNA synthesis involved in DNA repair; IBA, ISO); GO:0003674 (molecular_function; EXP, IBA, IEA, IPI, TAS); GO:0003676 (nucleic acid binding; IEA); GO:0003677 (DNA binding; IEA); GO:0003684 (damaged DNA binding; IEA); GO:0003824 (catalytic activity; IBA, IEA, TAS); GO:0003887 (DNA-directed DNA polymerase activity; IBA, TAS); GO:0005488 (binding; IEA, IPI); GO:0005515 (protein binding; …					-0.12327	-0.0512623	0.0822911	0.0349472	0.0466236	0.0106708		-0.171683	-0.108856	-0.197339	-0.164322	-0.135667	-0.0439091		213.582	67.177	57.8187	-0.136784	-0.136784	-0.136785	5.97972	14.8429	0.000346649	0.00712921	0.000170429	0.000163829		0.0151515	0.128621	0.00592891	-0.724207	-0.751183	0.00773367	0.00485874		60.6193	63.7729	70.0554	67.7615	68.3203
ENSMUSG00000025103	Btbd1	protein_coding	BTB (POZ) domain containing 1	The C-terminus of the protein encoded by this gene binds topoisomerase I. The N-terminus contains a proline-rich region and a BTB/POZ domain (broad-complex, Tramtrack and bric a brac/Pox virus and Zinc finger), both of which are typically involved in protein-protein interactions. Subcellularly, the protein localizes to cytoplasmic bodies. Alternative splicing results in multiple transcript varian…	GO:0000932 (cytoplasmic mRNA processing body; IBA, IDA, ISO); GO:0003674 (molecular_function; ISO); GO:0005488 (binding; ISO); GO:0005515 (protein binding; ISO); GO:0005575 (cellular_component; IBA, IDA, IEA, ISO); GO:0005622 (intracellular; IBA, IDA, IEA, ISO); GO:0005634 (nucleus; ISO); GO:0005654 (nucleoplasm; ISO); GO:0005737 (cytoplasm; IBA, IDA, IEA, ISO); GO:0005829 (cytosol; IBA, ISO); GO…					-0.0153532	0.135715	-0.011973	-0.0277794	0.0152473	-0.0958566		0.0386986	-0.157753	-0.179967	-0.124509	-0.206576	-0.154572		129.617	43.4613	21.9426	-0.135698	-0.135698	-0.180064	4.80679	7.3905	0.0091018	0.0512342	0.0067476	0.00778541		0.0411255	0.170428	0.0230485	-0.627646	-0.646992	0.0288882	0.0229643		28.925	32.2284	28.9952	28.6683	29.5665
ENSMUSG00000021824	Ap3m1	protein_coding	adaptor-related protein complex 3, mu 1 subunit	The protein encoded by this gene is the medium subunit of AP-3, which is an adaptor-related protein complex associated with the Golgi region as well as more peripheral intracellular structures. AP-3 facilitates the budding of vesicles from the Golgi membrane and may be directly involved in protein sorting to the endosomal/lysosomal system. AP-3 is a heterotetrameric protein complex composed of tw…	GO:0003674 (molecular_function; ISO); GO:0005488 (binding; ISO); GO:0005515 (protein binding; ISO); GO:0005575 (cellular_component; IBA, IEA, NAS); GO:0005622 (intracellular; IBA, IEA, NAS); GO:0005737 (cytoplasm; IBA, IEA, NAS); GO:0005768 (endosome; NAS); GO:0005769 (early endosome; NAS); GO:0005794 (Golgi apparatus; IEA); GO:0006810 (transport; IBA, IEA, IMP, NAS); GO:0006886 (intracellular pr…					0.042916	-0.0336753	0.033719	-0.00699286	0.0260773	-0.0620441		-0.0473265	-0.179582	-0.10128	-0.184196	-0.190209	-0.0719977		204.814	62.0481	40.9618	-0.13556	-0.13556	-0.154794	5.73296	14.0348	0.000481897	0.00589597	0.00025157	0.000351541		0.004329	0.050253	0.00222864	-0.820768	-0.800006	0.00106903	0.0017816		57.3883	54.3694	57.0173	55.403	56.7108
ENSMUSG00000037857	Nufip2	protein_coding	nuclear FMR1 interacting protein 2		GO:0003674 (molecular_function; IBA, ISO); GO:0003676 (nucleic acid binding; IBA, ISO); GO:0003723 (RNA binding; IBA, ISO); GO:0005488 (binding; IBA, ISO); GO:0005575 (cellular_component; IBA, ISO); GO:0005622 (intracellular; IBA, ISO); GO:0005634 (nucleus; IBA, ISO); GO:0005654 (nucleoplasm; IBA, ISO); GO:0005737 (cytoplasm; IBA, ISO); GO:0005829 (cytosol; ISO); GO:0005840 (ribosome; IBA, ISO); …					-0.00912265	-0.0145937	0.0449426	0.00226968	-0.028261	0.00476506		-0.0929811	-0.125211	-0.131432	-0.167481	-0.140644	-0.140745		368.19	85.2707	63.8211	-0.135537	-0.143182	-0.135537	7.0371	30.0749	1.52273e-06	9.07513e-05	2.47427e-07	3.61838e-07		0.0021645	0.050253	3.62196e-06	-0.869048	-0.946189	0.000242431	3.24537e-06		136.701	136.18	141.959	137.793	134.887
ENSMUSG00000034163	Zfc3h1	protein_coding	zinc finger, C3H1-type containing		GO:0000178 (exosome (RNase complex); IBA, ISO); GO:0003674 (molecular_function; ND); GO:0005575 (cellular_component; IBA, ISO); GO:0005622 (intracellular; IBA, ISO); GO:0005634 (nucleus; IBA, ISO); GO:0008150 (biological_process; ND); GO:0032991 (macromolecular complex; IBA, ISO); GO:0043226 (organelle; IBA, ISO); GO:0043227 (membrane-bounded organelle; IBA, ISO); GO:0043229 (intracellular organe…					-0.0310145	0.0550036	-0.0129266	0.0233846	0.0242413	-0.0586885		-0.00101056	-0.188435	-0.262702	-0.147199	-0.141875	-0.0725961		271.794	85.3313	70.602	-0.135402	-0.152423	-0.135402	7.04216	20.3671	4.1384e-05	0.00137101	1.62077e-05	2.01735e-05		0.0151515	0.128621	0.0111071	-0.724207	-0.728778	0.00773367	0.00717431		135.086	143.446	136.803	140.315	140.399
ENSMUSG00000022801	Lrch3	protein_coding	leucine-rich repeats and calponin homology (CH) domain containing 3		GO:0003674 (molecular_function; ND); GO:0005575 (cellular_component; IBA, IEA, ISO); GO:0005622 (intracellular; IBA, IEA, ISO); GO:0005737 (cytoplasm; IBA, IEA, ISO); GO:0005829 (cytosol; IBA, ISO); GO:0006996 (organelle organization; ISO); GO:0007010 (cytoskeleton organization; ISO); GO:0008150 (biological_process; ISO); GO:0009987 (cellular process; ISO); GO:0016043 (cellular component organiza…					-0.0812217	0.0112913	0.0403331	0.00886644	0.013472	0.00725882		-0.262389	-0.166805	-0.112852	-0.0643381	-0.108399	-0.126515		150.13	47.3361	57.0663	-0.135324	-0.135324	-0.135324	5.01253	9.14588	0.00399776	0.0411116	0.0031027	0.00230027		0.004329	0.0680979	0.00173247	-0.820768	-0.814694	0.00106903	0.00124921		31.8482	34.0236	34.7358	33.9648	34.0766
ENSMUSG00000064337	mt-Rnr1	Mt_rRNA	mitochondrially encoded 12S rRNA							-0.123752	-0.103261	-0.100168	-0.0642118	0.241196	0.150196		-0.148687	-0.131969	-0.137147	-0.219089	-0.0129373	-0.0678143		157.696	75.2897	12.1692	-0.134563	-0.134563	-0.195494	6.3988	9.80519	0.00296355	0.0224981	0.00304863	0.00362099		0.0930736	0.278066	0.137236	-0.531085	-0.471528	0.0756128	0.121738		80.3898	81.5541	81.7313	83.8191	103.817
ENSMUSG00000054469	Lclat1	protein_coding	lysocardiolipin acyltransferase 1		GO:0003674 (molecular_function; IBA, IDA, IEA, ISO); GO:0003824 (catalytic activity; IBA, IDA, IEA, ISO); GO:0003841 (1-acylglycerol-3-phosphate O-acyltransferase activity; ISO); GO:0005575 (cellular_component; IBA, IDA, IEA, ISO); GO:0005622 (intracellular; IBA, IDA, ISO); GO:0005737 (cytoplasm; IBA, IDA, ISO); GO:0005783 (endoplasmic reticulum; IBA, IDA, ISO); GO:0005829 (cytosol; ISO); GO:0006…					-0.0388942	-0.0463784	0.000670359	0.0218974	0.0222864	0.0404185		0.0122555	-0.202411	-0.114721	-0.136574	-0.198691	-0.149008		290.831	86.2308	32.7193	-0.134444	-0.134444	-0.163669	7.1128	22.2344	2.11557e-05	0.00048436	7.88133e-06	1.20835e-05		0.0151515	0.0947954	0.00701042	-0.724207	-0.762917	0.00773367	0.00389916		140.932	140.198	144.878	147.041	147.081
ENSMUSG00000022105	Rb1	protein_coding	RB transcriptional corepressor 1	The protein encoded by this gene is a negative regulator of the cell cycle and was the first tumor suppressor gene found. The encoded protein also stabilizes constitutive heterochromatin to maintain the overall chromatin structure. The active, hypophosphorylated form of the protein binds transcription factor E2F1. Defects in this gene are a cause of childhood cancer retinoblastoma (RB), bladder c…	GO:0000070 (mitotic sister chromatid segregation; ISO); GO:0000082 (G1/S transition of mitotic cell cycle; IBA, IGI, IMP); GO:0000083 (regulation of transcription involved in G1/S transition of mitotic cell cycle; IGI); GO:0000122 (negative regulation of transcription from RNA polymerase II promoter; IDA, IGI); GO:0000278 (mitotic cell cycle; IBA, IGI, IMP, ISO); GO:0000280 (nuclear division; ISO…					-0.0235195	-0.0813988	0.0626502	-0.0053655	0.00126477	0.0463688		-0.114804	-0.148965	-0.141086	-0.141242	-0.146232	-0.0955677		251.657	70.749	22.5653	-0.134165	-0.134165	-0.176674	6.15932	18.4285	8.53726e-05	0.00149557	3.27373e-05	4.02985e-05		0.0021645	0.050253	0.00106346	-0.869048	-0.871787	0.000242431	0.000219164		73.5432	70.6118	78.1312	74.4872	74.8349
ENSMUSG00000040033	Stat2	protein_coding	signal transducer and activator of transcription 2	The protein encoded by this gene is a member of the STAT protein family. In response to cytokines and growth factors, STAT family members are phosphorylated by the receptor associated kinases, and then form homo- or heterodimers that translocate to the cell nucleus where they act as transcription activators. In response to interferon (IFN), this protein forms a complex with STAT1 and IFN regulato…	GO:0000266 (mitochondrial fission; ISO); GO:0000976 (transcription regulatory region sequence-specific DNA binding; IBA); GO:0000977 (RNA polymerase II regulatory region sequence-specific DNA binding; IBA); GO:0000978 (RNA polymerase II core promoter proximal region sequence-specific DNA binding; IBA); GO:0000981 (sequence-specific DNA binding RNA polymerase II transcription factor activity; IBA,…					0.0642925	0.0960369	-0.0490429	-0.0687081	0.0364905	-0.0790689		-0.111829	-0.170576	-0.1392	-0.14899	-0.0767994	-0.116752		179.443	57.2911	49.9135	-0.13393	-0.13393	-0.142807	5.49339	11.7319	0.00126883	0.0120149	0.000767466	0.000966317		0.004329	0.050253	0.00830931	-0.820768	-0.762414	0.00106903	0.0039371		49.234	50.3515	45.4387	44.81	48.2752
ENSMUSG00000063659	Zbtb18	protein_coding	zinc finger and BTB domain containing 18	This gene encodes a C2H2-type zinc finger protein which acts a transcriptional repressor of genes involved in neuronal development. The encoded protein recognizes a specific sequence motif and recruits components of chromatin to target genes. Alternative splicing results in multiple transcript variants. [provided by RefSeq, May 2013]. [obtained from RefSeq Human]	GO:0000122 (negative regulation of transcription from RNA polymerase II promoter; IDA, ISO); GO:0000785 (chromatin; ISO); GO:0000792 (heterochromatin; ISO); GO:0000981 (sequence-specific DNA binding RNA polymerase II transcription factor activity; IBA, ISO); GO:0001217 (sequence-specific DNA binding bacterial-type RNA polymerase transcription factor activity involved in negative regulation of tra…					-0.0466274	-0.0513059	-0.0257693	0.026858	-0.041524	0.138369		-0.133599	-0.158545	-0.0815346	-0.108133	-0.157621	-0.12177		176.652	56.7722	46.1944	-0.133276	-0.133276	-0.145984	5.47248	11.4821	0.00141338	0.0129797	0.000919315	0.0010827		0.0021645	0.050253	0.008968	-0.869048	-0.762781	0.000242431	0.00390942		44.7721	44.624	45.4387	47.164	44.9343
ENSMUSG00000026740	Dnajc1	protein_coding	DnaJ heat shock protein family (Hsp40) member C1		GO:0003674 (molecular_function; IDA, IEA, IPI, TAS); GO:0003676 (nucleic acid binding; IEA); GO:0003677 (DNA binding; IEA); GO:0005488 (binding; IDA, IEA, IPI, TAS); GO:0005515 (protein binding; IDA, IPI); GO:0005575 (cellular_component; IBA, IDA, IEA, TAS); GO:0005622 (intracellular; IDA, IEA, TAS); GO:0005634 (nucleus; TAS); GO:0005737 (cytoplasm; IDA, TAS); GO:0005783 (endoplasmic reticulum; I…					-0.00345907	0.0171625	0.00169462	0.0360077	-0.055305	0.00389922		-0.100477	-0.136306	-0.0856743	-0.184764	-0.152724	-0.103614		262.084	73.1621	57.2219	-0.13286	-0.13286	-0.13286	6.26921	19.4271	5.8556e-05	0.00179107	2.18684e-05	3.19134e-05		0.0021645	0.050253	7.16029e-05	-0.869048	-0.899802	0.000242431	6.70811e-05		80.4668	81.6396	80.7583	82.7262	77.5911
ENSMUSG00000021557	Agtpbp1	protein_coding	ATP/GTP binding protein 1	NNA1 is a zinc carboxypeptidase that contains nuclear localization signals and an ATP/GTP-binding motif that was initially cloned from regenerating spinal cord neurons of the mouse.[supplied by OMIM, Jul 2002]. [obtained from RefSeq Human]	GO:0001654 (eye development; IMP); GO:0001754 (eye photoreceptor cell differentiation; IMP); GO:0003008 (system process; IGI, IMP); GO:0003674 (molecular_function; IDA, IEA, IMP, IPI, ISO, TAS, ND); GO:0003824 (catalytic activity; IDA, IEA, IMP, ISO, TAS); GO:0004180 (carboxypeptidase activity; IDA, IEA, IMP, ISO, TAS); GO:0004181 (metallocarboxypeptidase activity; IDA, IMP, ISO, TAS); GO:0005488…					0.0321121	-0.0672946	0.0514183	0.0110151	-0.0147632	-0.0124878		-0.0600575	-0.258627	-0.105923	-0.124451	-0.100361	-0.116684		185.464	59.2372	64.0287	-0.132467	-0.140761	-0.132467	5.59114	12.2719	0.00100573	0.0156202	0.000592333	0.000737219		0.004329	0.0680979	0.00294926	-0.820768	-0.788779	0.00106903	0.00229404		51.5418	48.0434	52.2497	50.7791	49.8621
ENSMUSG00000022019	Tdrd3	protein_coding	tudor domain containing 3		GO:0003674 (molecular_function; IEA, ISO); GO:0003676 (nucleic acid binding; IEA); GO:0003682 (chromatin binding; ISO); GO:0003712 (transcription cofactor activity; ISO); GO:0003713 (transcription coactivator activity; ISO); GO:0003723 (RNA binding; IEA); GO:0005488 (binding; IEA, ISO); GO:0005515 (protein binding; ISO); GO:0005575 (cellular_component; IBA, IEA, ISO, NAS); GO:0005622 (intracellul…					-0.133015	-0.0607757	0.040951	0.0193281	0.168547	-0.0350355		-0.0578324	-0.0963156	-0.237189	-0.107195	-0.211064	-0.0883705		147.57	54.731	61.9184	-0.132313	-0.138019	-0.132313	5.37335	8.92341	0.00442461	0.0440738	0.00305377	0.00282815		0.0411255	0.21535	0.032858	-0.627646	-0.627781	0.0288882	0.0288434		39.3872	41.461	44.563	43.8852	48.7763
ENSMUSG00000097415	AU020206	lncRNA	expressed sequence AU020206		GO:0003674 (molecular_function; ND); GO:0005575 (cellular_component; ND); GO:0008150 (biological_process; ND)					0.0634708	-0.068274	0.0279799	-0.0285959	-0.00650383	0.011923		-0.103131	-0.163203	-0.108137	-0.0969001	-0.115243	-0.194393		251.52	73.2053	65.2569	-0.132275	-0.142153	-0.132275	6.2711	18.4126	8.5702e-05	0.00242864	3.70482e-05	4.02462e-05		0.0021645	0.050253	0.000439359	-0.869048	-0.857451	0.000242431	0.000363083		84.3901	76.9378	82.3151	79.1111	80.3473
ENSMUSG00000037892	Pcdh18	protein_coding	protocadherin 18	This gene belongs to the protocadherin gene family, a subfamily of the cadherin superfamily. This gene encodes a protein which contains 6 extracellular cadherin domains, a transmembrane domain and a cytoplasmic tail differing from those of the classical cadherins. Although its specific function is undetermined, the cadherin-related neuronal receptor is thought to play a role in the establishment …	GO:0003674 (molecular_function; IPI, NAS); GO:0005488 (binding; IPI, NAS); GO:0005509 (calcium ion binding; NAS); GO:0005515 (protein binding; IPI); GO:0005575 (cellular_component; IEA, NAS); GO:0005886 (plasma membrane; NAS); GO:0007155 (cell adhesion; IBA, ISO, NAS); GO:0007156 (homophilic cell adhesion via plasma membrane adhesion molecules; NAS); GO:0007275 (multicellular organismal developme…					-0.0637555	0.0127806	0.00149968	-0.0412588	0.0933512	-0.00261723		-0.19196	-0.0569533	-0.218806	-0.135844	-0.0934973	-0.101655		167.588	54.8867	76.1806	-0.131813	-0.157155	-0.131813	5.38162	10.6748	0.00200955	0.0255716	0.00131978	0.00121797		0.004329	0.0680979	0.00267354	-0.820768	-0.781706	0.00106903	0.00267024		41.6181	43.9401	43.59	42.2879	46.5212
ENSMUSG00000035293	G2e3	protein_coding	G2/M-phase specific E3 ubiquitin ligase		GO:0000209 (protein polyubiquitination; IDA); GO:0001701 (in utero embryonic development; IMP); GO:0001824 (blastocyst development; IMP); GO:0003674 (molecular_function; IDA, IEA); GO:0003824 (catalytic activity; IDA, IEA); GO:0004842 (ubiquitin-protein transferase activity; IDA, IEA); GO:0005488 (binding; IEA); GO:0005575 (cellular_component; IBA, IEA, ISO); GO:0005622 (intracellular; IBA, IEA, …					0.0387816	0.0085786	-0.0100114	-0.00552421	0.0293781	-0.0612028		-0.275271	-0.103924	-0.135503	-0.130969	-0.108451	-0.0528031		223.669	70.8268	84.9421	-0.131278	-0.170369	-0.131278	6.16198	15.7798	0.00023786	0.00543505	0.000108554	0.000100296		0.004329	0.0680979	0.0036357	-0.820768	-0.794675	0.00106903	0.00201261		76.9281	75.3136	74.3366	74.5712	76.4218
ENSMUSG00000030243	Recql	protein_coding	RecQ protein-like	The protein encoded by this gene is a member of the RecQ DNA helicase family. DNA helicases are enzymes involved in various types of DNA repair, including mismatch repair, nucleotide excision repair and direct repair. Some members of this family are associated with genetic disorders with predisposition to malignancy and chromosomal instability. The biological function of this helicase has not yet…	GO:0000166 (nucleotide binding; IEA); GO:0000724 (double-strand break repair via homologous recombination; IBA); GO:0000725 (recombinational repair; IBA); GO:0003674 (molecular_function; IBA, IEA, ISO); GO:0003676 (nucleic acid binding; IEA, ISO); GO:0003677 (DNA binding; IEA, ISO); GO:0003678 (DNA helicase activity; IBA, ISO); GO:0003697 (single-stranded DNA binding; ISO); GO:0003824 (catalytic …					-0.00473643	-0.101289	-0.0102819	0.0470415	0.0664225	0.00284297		-0.159346	-0.147332	-0.223657	-0.0387058	-0.174936	-0.0764643		153.771	52.1709	33.2295	-0.13124	-0.13124	-0.15945	5.24653	9.46238	0.00346052	0.0253499	0.00266142	0.00186266		0.00865801	0.0680979	0.00370136	-0.772487	-0.76608	0.00322917	0.0036671		39.4641	36.8447	39.3089	40.9427	41.51
ENSMUSG00000000031	H19	lncRNA	H19, imprinted maternally expressed transcript	This gene expresses a non-coding RNA, and functions as a tumor suppressor. The gene is located in an imprinted region of chromosome 11 near the insulin-like growth factor 2 (IGF2) gene. Expression of this gene and IGF2 are imprinted so that this gene is only expressed from the maternally-inherited chromosome, and IGF2 is only expressed from the paternally-inherited chromosome. A region of paterna…	GO:0000003 (reproduction; IMP); GO:0003006 (developmental process involved in reproduction; IMP); GO:0005575 (cellular_component; ISA); GO:0005622 (intracellular; ISA); GO:0005737 (cytoplasm; ISA); GO:0006139 (nucleobase-containing compound metabolic process; IMP); GO:0006259 (DNA metabolic process; IMP); GO:0006304 (DNA modification; IMP); GO:0006305 (DNA alkylation; IMP); GO:0006306 (DNA methyl…					0.0296001	-0.089302	-0.00434377	0.00940538	-0.0891508	0.143791		0.00481047	-0.141396	-0.0851392	-0.125764	-0.186505	-0.20012		194.264	71.8215	59.7302	-0.130955	-0.134153	-0.130955	6.20788	13.0687	0.000718333	0.0123225	0.000477985	0.000687334		0.0411255	0.21535	0.0290701	-0.627646	-0.630255	0.0288882	0.0280313		78.6205	72.3216	76.769	77.5137	72.3293
ENSMUSG00000044950	Pwwp2a	protein_coding	PWWP domain containing 2A		GO:0001173 (DNA-templated transcriptional start site selection; IMP); GO:0001174 (transcriptional start site selection at RNA polymerase II promoter; IMP); GO:0001178 (regulation of transcriptional start site selection at RNA polymerase II promoter; IMP); GO:0003674 (molecular_function; IBA, ISO); GO:0003682 (chromatin binding; IBA, ISO); GO:0005488 (binding; IBA, ISO); GO:0005515 (protein bindin…					-0.0301431	-0.135863	-0.0926195	0.110126	0.0275463	0.120953		-0.0962996	-0.0708395	-0.0924962	-0.103462	-0.189771	-0.179588		135.23	48.7891	50.3892	-0.130929	-0.130929	-0.137921	5.0804	7.86594	0.00725492	0.0466831	0.00547392	0.00654613		0.0649351	0.224046	0.0388268	-0.579365	-0.628377	0.0483594	0.0286462		34.3869	31.8865	32.8871	38.0002	35.8305
ENSMUSG00000043061	Tmem18	protein_coding	transmembrane protein 18		GO:0003674 (molecular_function; IEA, IPI); GO:0003676 (nucleic acid binding; IEA); GO:0003677 (DNA binding; IEA); GO:0005488 (binding; IEA, IPI); GO:0005515 (protein binding; IPI); GO:0005575 (cellular_component; IBA, IDA, IEA, ISO); GO:0005622 (intracellular; IBA, IDA, IEA, ISO); GO:0005634 (nucleus; IBA, IDA, IEA, ISO); GO:0005635 (nuclear envelope; IBA, IDA, ISO); GO:0005737 (cytoplasm; IEA); …					-0.0781719	0.0553025	0.0353741	0.016792	-0.0509643	0.0216676		-0.167887	-0.195995	-0.0400071	-0.124738	-0.108575	-0.124773		157.248	51.3838	53.5461	-0.130829	-0.130829	-0.136804	5.21235	9.76597	0.00301638	0.0255561	0.0020505	0.00232071		0.00865801	0.0947954	0.00198252	-0.772487	-0.795588	0.00322917	0.00197151		36.6178	40.2641	39.6981	39.1772	37.3339
ENSMUSG00000020326	Ccng1	protein_coding	cyclin G1	The eukaryotic cell cycle is governed by cyclin-dependent protein kinases (CDKs) whose activities are regulated by cyclins and CDK inhibitors. The protein encoded by this gene is a member of the cyclin family and contains the cyclin box. The encoded protein lacks the protein destabilizing (PEST) sequence that is present in other family members. Transcriptional activation of this gene can be induc…	GO:0000075 (cell cycle checkpoint; ISO); GO:0000077 (DNA damage checkpoint; ISO); GO:0000079 (regulation of cyclin-dependent protein serine/threonine kinase activity; IBA); GO:0000086 (G2/M transition of mitotic cell cycle; ISO); GO:0000278 (mitotic cell cycle; IBA, ISO); GO:0000307 (cyclin-dependent protein kinase holoenzyme complex; IBA); GO:0001932 (regulation of protein phosphorylation; IBA);…					-0.0150057	-0.0168605	0.0377188	0.0207777	-0.00805506	-0.0185752		-0.105127	-0.161576	-0.119469	-0.161694	-0.141508	-0.0933189		571.83	98.9102	63.7173	-0.130791	-0.138527	-0.130791	9.59181	52.6944	2.94711e-09	5.40865e-07	1.05304e-09	1.38033e-09		0.0021645	0.050253	6.84707e-06	-0.869048	-0.938385	0.000242431	6.30313e-06		798.36	797.333	828.113	818.434	802.22
ENSMUSG00000022051	Bnip3l	protein_coding	BCL2/adenovirus E1B interacting protein 3-like	This gene is a member of the BCL2/adenovirus E1B 19 kd-interacting protein (BNIP) family. It interacts with the E1B 19 kDa protein, which protects cells from virally-induced cell death. The encoded protein also interacts with E1B 19 kDa-like sequences of BCL2, another apoptotic protector. This protein counteracts the apoptotic inducer BNIP3 and may play a role in tumor suppression. [provided by R…	GO:0000422 (mitochondrion degradation; IGI); GO:0001666 (response to hypoxia; ISO); GO:0003674 (molecular_function; IPI, ISO); GO:0005488 (binding; IPI, ISO); GO:0005515 (protein binding; IPI, ISO); GO:0005521 (lamin binding; ISO); GO:0005575 (cellular_component; HDA, IBA, IDA, IEA, ISO); GO:0005622 (intracellular; HDA, IBA, IDA, IEA, ISO); GO:0005634 (nucleus; IBA, ISO); GO:0005635 (nuclear enve…					-0.0388185	-0.0679197	0.0633211	0.0283021	0.00981191	0.00530313		-0.205099	-0.062177	-0.0902947	-0.220051	-0.112799	-0.0653006		198.76	66.338	28.291	-0.129517	-0.129517	-0.163978	5.93935	13.4801	0.000605893	0.00691543	0.000386222	0.000426382		0.00865801	0.065513	0.00447156	-0.772487	-0.763093	0.00322917	0.00388601		62.3887	61.1228	67.0391	65.4075	64.5618
ENSMUSG00000049606	Zfp644	protein_coding	zinc finger protein 644		GO:0000976 (transcription regulatory region sequence-specific DNA binding; IBA, ISO); GO:0000977 (RNA polymerase II regulatory region sequence-specific DNA binding; IBA, ISO); GO:0000978 (RNA polymerase II core promoter proximal region sequence-specific DNA binding; IBA, ISO); GO:0000981 (sequence-specific DNA binding RNA polymerase II transcription factor activity; IBA, ISO); GO:0000987 (core pr…					-0.0701885	-0.0543838	0.091146	-0.0700703	0.0674256	0.036071		-0.204863	-0.0945	-0.156362	-0.189934	-0.0253197	-0.0857004		162.854	57.663	63.1033	-0.12948	-0.135844	-0.12948	5.51131	10.2569	0.00241867	0.0287145	0.00164923	0.00186431		0.0151515	0.128621	0.0127145	-0.724207	-0.693188	0.00773367	0.0124345		45.3106	45.8208	50.7902	45.3144	49.9456
ENSMUSG00000070733	Fryl	protein_coding	FRY like transcription coactivator		GO:0000902 (cell morphogenesis; IBA); GO:0005575 (cellular_component; IBA); GO:0005622 (intracellular; IBA); GO:0005737 (cytoplasm; IBA); GO:0005938 (cell cortex; IBA); GO:0007275 (multicellular organismal development; IBA); GO:0007399 (nervous system development; IBA); GO:0008150 (biological_process; IBA); GO:0008283 (cell proliferation; IBA); GO:0009653 (anatomical structure morphogenesis; IBA)…					0.02377	0.108798	-0.0969146	-0.00255351	-0.00707224	-0.026028		-0.160746	-0.131563	-0.15198	-0.083347	-0.110469	-0.135382		224.817	70.6971	77.1925	-0.129397	-0.155944	-0.129397	6.15572	15.8871	0.000227948	0.00522922	0.000114363	0.000112262		0.004329	0.0680979	0.00479685	-0.820768	-0.799406	0.00106903	0.00180654		75.6203	80.2718	69.4716	74.235	73.9997
ENSMUSG00000042625	Safb2	protein_coding	scaffold attachment factor B2		GO:0000003 (reproduction; IMP); GO:0003006 (developmental process involved in reproduction; IMP); GO:0003674 (molecular_function; IBA, IEA, ISO); GO:0003676 (nucleic acid binding; IBA, IEA); GO:0003677 (DNA binding; IBA, IEA); GO:0003723 (RNA binding; IEA); GO:0005488 (binding; IBA, IEA, ISO); GO:0005515 (protein binding; ISO); GO:0005575 (cellular_component; IBA, IEA, ISO); GO:0005622 (intracell…					-0.0321783	-0.0110029	-0.0912401	0.0122004	0.0682598	0.053961		-0.178067	-0.0776301	-0.106395	-0.112711	-0.137459	-0.149725		304.241	88.1681	26.492	-0.128419	-0.128419	-0.165401	7.28246	23.5637	1.32572e-05	0.000335405	5.35815e-06	6.47082e-06		0.004329	0.050253	0.00215429	-0.820768	-0.817275	0.00106903	0.00116999		158.78	161.142	152.371	163.771	170.3
ENSMUSG00000018707	Dync1h1	protein_coding	dynein cytoplasmic 1 heavy chain 1	Dyneins are a group of microtubule-activated ATPases that function as molecular motors. They are divided into two subgroups of axonemal and cytoplasmic dyneins. The cytoplasmic dyneins function in intracellular motility, including retrograde axonal transport, protein sorting, organelle movement, and spindle dynamics. Molecules of conventional cytoplasmic dynein are comprised of 2 heavy chain poly…	GO:0000166 (nucleotide binding; IEA); GO:0000226 (microtubule cytoskeleton organization; IBA, ISO); GO:0000278 (mitotic cell cycle; IBA, ISO); GO:0001659 (temperature homeostasis; IMP); GO:0002177 (manchette; ISO); GO:0003341 (cilium movement; IC); GO:0003674 (molecular_function; IBA, IEA, IPI, ISO); GO:0003774 (motor activity; IBA, ISO); GO:0003777 (microtubule motor activity; IBA, ISO); GO:0005…					0.00335603	0.0801685	-0.00306986	-0.00720706	-0.0369033	-0.0363443		-0.145711	-0.116461	-0.139436	-0.116122	-0.0961227	-0.155138		521.242	98.9967	68.4657	-0.128414	-0.142294	-0.128414	9.66599	46.817	1.28238e-08	1.87682e-06	1.12997e-08	1.31331e-08		0.0021645	0.050253	0.000395932	-0.869048	-0.892836	0.000242431	9.27496e-05		850.286	896.839	846.503	844.076	826.859
ENSMUSG00000040455	Usp45	protein_coding	ubiquitin specific petidase 45		GO:0001894 (tissue homeostasis; IMP); GO:0001895 (retina homeostasis; IMP); GO:0001917 (photoreceptor inner segment; ISO); GO:0003674 (molecular_function; IEA, IPI, ISO); GO:0003824 (catalytic activity; IEA, ISO); GO:0004843 (ubiquitin-specific protease activity; ISO); GO:0005488 (binding; IEA, IPI); GO:0005515 (protein binding; IPI); GO:0005575 (cellular_component; ISO); GO:0005622 (intracellula…					-0.10217	0.0579133	-0.0304497	0.0541311	-0.0403043	0.0608799		-0.0662027	-0.14267	-0.184	-0.158144	-0.069576	-0.113859		206.004	68.6992	82.7798	-0.128043	-0.162963	-0.128043	6.06225	14.1424	0.000460422	0.00890201	0.000256745	0.000341286		0.00865801	0.0947954	0.00619406	-0.772487	-0.750923	0.00322917	0.00488188		64.8504	72.578	68.2067	72.3854	67.7356
ENSMUSG00000022206	Npr3	protein_coding	natriuretic peptide receptor 3	This gene encodes one of three natriuretic peptide receptors. Natriutetic peptides are small peptides which regulate blood volume and pressure, pulmonary hypertension, and cardiac function as well as some metabolic and growth processes. The product of this gene encodes a natriuretic peptide receptor responsible for clearing circulating and extracellular natriuretic peptides through endocytosis of…	GO:0001501 (skeletal system development; IDA, IMP); GO:0001525 (angiogenesis; IMP); GO:0001568 (blood vessel development; IMP); GO:0001653 (peptide receptor activity; IBA, ISO); GO:0001659 (temperature homeostasis; IMP); GO:0001944 (vasculature development; IMP); GO:0001974 (blood vessel remodeling; IMP); GO:0002158 (osteoclast proliferation; IMP); GO:0002931 (response to ischemia; IMP); GO:00030…					-0.07677	-0.069148	0.0517061	0.03858	0.00654269	0.0490891		-0.117783	-0.103023	-0.14744	-0.162422	-0.14554	-0.0659241		171.447	56.53	89.4136	-0.127932	-0.177039	-0.127932	5.46436	11.017	0.00172895	0.02311	0.00115054	0.00131982		0.00865801	0.0947954	0.00248155	-0.772487	-0.809663	0.00322917	0.00141541		43.6182	43.8546	47.7739	47.3321	46.2707
ENSMUSG00000038658	Ric1	protein_coding	RAB6A GEF complex partner 1		GO:0000139 (Golgi membrane; IBA); GO:0003330 (regulation of extracellular matrix constituent secretion; ISO); GO:0003674 (molecular_function; ISO); GO:0005085 (guanyl-nucleotide exchange factor activity; ISO); GO:0005488 (binding; ISO); GO:0005515 (protein binding; ISO); GO:0005575 (cellular_component; IBA, IEA, ISO); GO:0005622 (intracellular; IBA, IEA, ISO); GO:0005737 (cytoplasm; IBA, IEA, ISO…					-0.000370245	-0.0393303	0.0962777	-0.0228194	-0.0032317	-0.030526		-0.173823	-0.0537142	-0.260697	-0.135982	-0.0408662	-0.126546		182.749	63.4838	86.2048	-0.127848	-0.169427	-0.127848	5.79711	12.0274	0.0011164	0.0168158	0.000641366	0.000581547		0.0021645	0.050253	0.00751924	-0.869048	-0.736192	0.000242431	0.00633225		58.0807	56.5066	62.1742	57.1685	57.9636
ENSMUSG00000020605	Hs1bp3	protein_coding	HCLS1 binding protein 3	The protein encoded by this gene shares similarity with mouse Hs1bp3, an Hcls1/Hs1-interacting protein that may be involved in lymphocyte activation. [provided by RefSeq, Jul 2008].	GO:0001775 (cell activation; TAS); GO:0002376 (immune system process; TAS); GO:0002521 (leukocyte differentiation; TAS); GO:0003674 (molecular_function; IEA, IPI); GO:0005488 (binding; IEA, IPI); GO:0005515 (protein binding; IPI); GO:0005543 (phospholipid binding; IEA); GO:0005575 (cellular_component; ISO); GO:0005622 (intracellular; ISO); GO:0005737 (cytoplasm; ISO); GO:0005739 (mitochondrion; I…					0.0183509	0.0273559	-0.0469625	0.0108549	-0.0295124	0.0199132		-0.125583	-0.0357181	-0.145959	-0.0823058	-0.154806	-0.230446		177.269	59.0469	28.2391	-0.127725	-0.127725	-0.16226	5.58063	11.5373	0.00138002	0.0127442	0.000961387	0.000823403		0.004329	0.050253	0.00272983	-0.820768	-0.813386	0.00106903	0.00129089		50.5417	50.8645	48.2604	50.2746	48.8598
ENSMUSG00000021589	Rhobtb3	protein_coding	Rho-related BTB domain containing 3	RHOBTB3 is a member of the evolutionarily conserved RHOBTB subfamily of Rho GTPases. For background information on RHOBTBs, see RHOBTB1 (MIM 607351).[supplied by OMIM, Apr 2004].	GO:0000003 (reproduction; IMP); GO:0000166 (nucleotide binding; IEA, ISO); GO:0003006 (developmental process involved in reproduction; IMP); GO:0003674 (molecular_function; IBA, IEA, IPI, ISO); GO:0003824 (catalytic activity; IEA, ISO); GO:0003924 (GTPase activity; IEA); GO:0005488 (binding; IBA, IEA, IPI, ISO); GO:0005515 (protein binding; IBA, IPI, ISO); GO:0005524 (ATP binding; ISO); GO:000552…					-0.161861	-0.0327304	0.0925707	-0.0918359	0.103737	0.0901201		-0.0396943	-0.149723	-0.214751	-0.13059	-0.13992	-0.0675196		171.566	69.4257	47.4399	-0.127344	-0.127344	-0.13879	6.09412	11.0287	0.00172176	0.0151384	0.00115973	0.00125142		0.0930736	0.329794	0.0470613	-0.531085	-0.600314	0.0756128	0.0390332		63.5426	69.586	75.9907	66.7526	76.5888
ENSMUSG00000026219	Trip12	protein_coding	thyroid hormone receptor interactor 12		GO:0000209 (protein polyubiquitination; IBA, ISO); GO:0003674 (molecular_function; IBA, IEA, ISO); GO:0003824 (catalytic activity; IBA, IEA, ISO); GO:0004842 (ubiquitin-protein transferase activity; IBA, IEA, ISO); GO:0005488 (binding; IEA, ISO); GO:0005515 (protein binding; ISO); GO:0005575 (cellular_component; IBA, IEA, ISO); GO:0005622 (intracellular; IBA, IEA, ISO); GO:0005634 (nucleus; IBA, …					-0.0363543	-0.0115412	0.045078	0.0314454	-0.0191881	-0.0094398		-0.115521	-0.161539	-0.139578	-0.156627	-0.0899441	-0.0952384		450.826	97.4485	74.2	-0.126935	-0.149174	-0.126935	8.7581	38.9175	1.08236e-07	1.07882e-05	4.50249e-08	5.602e-08		0.0021645	0.050253	3.93726e-05	-0.869048	-0.911411	0.000242431	3.69769e-05		440.798	448.462	466.452	462.056	446.086
ENSMUSG00000022797	Tfrc	protein_coding	transferrin receptor	This gene encodes a cell surface receptor necessary for cellular iron uptake by the process of receptor-mediated endocytosis. This receptor is required for erythropoiesis and neurologic development. Mice that are deficient in this receptor show impaired erythroid development and abnormal iron homeostasis. [provided by RefSeq, Mar 2010]. Publication Note: This RefSeq record includes a subset of th…	GO:0000018 (regulation of DNA recombination; ISO); GO:0000041 (transition metal ion transport; IBA, ISO); GO:0001775 (cell activation; IDA, ISO); GO:0001894 (tissue homeostasis; IDA); GO:0001932 (regulation of protein phosphorylation; ISO); GO:0001934 (positive regulation of protein phosphorylation; ISO); GO:0002200 (somatic diversification of immune receptors; ISO); GO:0002204 (somatic recombina…					-0.050169	0.0202713	0.0709298	0.00937278	-0.00288747	-0.0475174		-0.0576746	-0.148117	-0.124629	-0.176369	-0.130276	-0.112259		323.868	91.9305	50.1557	-0.126612	-0.126612	-0.134602	7.66475	25.5328	6.75019e-06	0.000192231	3.39846e-06	4.26286e-06		0.0021645	0.050253	0.000606047	-0.869048	-0.845682	0.000242431	0.000528741		204.706	214.999	222.718	213.373	211.559
ENSMUSG00000025266	Gnl3l	protein_coding	guanine nucleotide binding protein-like 3 (nucleolar)-like	The protein encoded by this gene appears to be a nucleolar GTPase that is essential for ribosomal pre-rRNA processing and cell proliferation. Two transcript variants encoding the same protein have been found for this gene. [provided by RefSeq, May 2010]. [obtained from RefSeq Human]	GO:0000166 (nucleotide binding; IEA); GO:0000723 (telomere maintenance; ISO); GO:0003674 (molecular_function; IEA); GO:0005488 (binding; IEA); GO:0005525 (GTP binding; IEA); GO:0005575 (cellular_component; IBA, IEA, ISO); GO:0005622 (intracellular; IBA, IEA, ISO); GO:0005634 (nucleus; IBA, IEA, ISO); GO:0005654 (nucleoplasm; ISO); GO:0005697 (telomerase holoenzyme complex; ISO); GO:0005730 (nucle…					-0.0280165	0.00578502	0.0286157	0.0244936	-0.0208857	-0.00999217		-0.108242	-0.15642	-0.167106	-0.146551	-0.133527	-0.0418458		259.589	76.5957	51.3319	-0.126491	-0.126491	-0.133263	6.47497	19.1897	6.41261e-05	0.00118439	2.77396e-05	3.02463e-05		0.0021645	0.050253	0.000349396	-0.869048	-0.885425	0.000242431	0.00012791		91.0828	93.2658	94.7694	94.4961	91.5391
ENSMUSG00000037958	Nsrp1	protein_coding	nuclear speckle regulatory protein 1		GO:0000375 (RNA splicing, via transesterification reactions; ISO); GO:0000377 (RNA splicing, via transesterification reactions with bulged adenosine as nucleophile; ISO); GO:0000380 (alternative mRNA splicing, via spliceosome; ISO); GO:0000381 (regulation of alternative mRNA splicing, via spliceosome; ISO); GO:0000398 (mRNA splicing, via spliceosome; ISO); GO:0001701 (in utero embryonic developme…					-0.119753	-0.055234	0.0672948	-0.0213371	0.0766796	0.0523498		-0.0451837	-0.181596	-0.175753	-0.126016	-0.109629	-0.101779		203.636	71.9599	30.6521	-0.126477	-0.126477	-0.158183	6.21331	13.9266	0.000503809	0.00609314	0.000286772	0.000334075		0.025974	0.128174	0.0119659	-0.675926	-0.712775	0.0158242	0.00927529		71.1585	74.4587	81.1475	76.2527	81.6836
ENSMUSG00000027035	Cers6	protein_coding	ceramide synthase 6		GO:0003674 (molecular_function; IBA, IDA, IEA, IMP, IPI, ISO); GO:0003676 (nucleic acid binding; IEA); GO:0003677 (DNA binding; IEA); GO:0003824 (catalytic activity; IBA, IDA, IEA, IMP, ISO); GO:0005488 (binding; IEA, IPI); GO:0005515 (protein binding; IPI); GO:0005575 (cellular_component; IDA, IEA); GO:0005622 (intracellular; IDA); GO:0005737 (cytoplasm; IDA); GO:0005783 (endoplasmic reticulum; …					-0.0104277	-0.0151734	0.050038	-0.0198411	-0.00932627	0.00473045		-0.0899676	-0.110326	-0.0880376	-0.149806	-0.137658	-0.165867		318.02	83.7831	50.3546	-0.126016	-0.126016	-0.133921	6.93524	24.9432	8.24487e-06	0.000224299	2.19128e-06	3.14293e-06		0.0021645	0.050253	2.75421e-05	-0.869048	-0.918082	0.000242431	2.52881e-05		126.854	126.435	132.327	126.023	126.952
ENSMUSG00000051235	Gen1	protein_coding	GEN1, Holliday junction 5' flap endonuclease		GO:0000070 (mitotic sister chromatid segregation; ISO); GO:0000075 (cell cycle checkpoint; ISO); GO:0000217 (DNA secondary structure binding; IBA, ISO); GO:0000226 (microtubule cytoskeleton organization; ISO); GO:0000278 (mitotic cell cycle; ISO); GO:0000280 (nuclear division; ISO); GO:0000287 (magnesium ion binding; ISO); GO:0000400 (four-way junction DNA binding; IBA, ISO); GO:0000724 (double-s…					-0.0267232	0.0908444	-0.0308525	-0.0167484	-0.00659909	-0.00992115		-0.0753005	-0.0492442	-0.113282	-0.245385	-0.218504	-0.00748476		143.342	54.5753	60.4999	-0.125839	-0.131214	-0.125839	5.36559	8.55891	0.00523756	0.0492731	0.00457036	0.00550666		0.025974	0.166655	0.0249807	-0.675926	-0.660164	0.0158242	0.0194727		42.1566	45.8208	42.0332	42.456	42.7628
ENSMUSG00000021548	Ccnh	protein_coding	cyclin H	The protein encoded by this gene belongs to the highly conserved cyclin family, whose members are characterized by a dramatic periodicity in protein abundance through the cell cycle. Cyclins function as regulators of CDK kinases. Different cyclins exhibit distinct expression and degradation patterns which contribute to the temporal coordination of each mitotic event. This cyclin forms a complex w…	GO:0000079 (regulation of cyclin-dependent protein serine/threonine kinase activity; IBA); GO:0000082 (G1/S transition of mitotic cell cycle; ISO); GO:0000278 (mitotic cell cycle; ISO); GO:0000307 (cyclin-dependent protein kinase holoenzyme complex; ISO); GO:0000428 (DNA-directed RNA polymerase complex; IBA, ISO); GO:0000439 (core TFIIH complex; ISO); GO:0001673 (male germ cell nucleus; IDA); GO:…					-0.0654367	0.0400332	0.0350347	0.0382716	0.0584284	-0.106331		-0.00529909	-0.180194	-0.158867	-0.0929196	-0.231515	-0.0894319		145.325	54.4197	12.3249	-0.125651	-0.125651	-0.187118	5.35473	8.73041	0.00484019	0.0321622	0.00353445	0.00339212		0.025974	0.128174	0.014487	-0.675926	-0.683056	0.0158242	0.0143508		40.7719	43.9401	43.7846	43.8852	44.5167
ENSMUSG00000038708	Golga4	protein_coding	golgi autoantigen, golgin subfamily a, 4	The Golgi apparatus, which participates in glycosylation and transport of proteins and lipids in the secretory pathway, consists of a series of stacked cisternae (flattened membrane sacs). Interactions between the Golgi and microtubules are thought to be important for the reorganization of the Golgi after it fragments during mitosis. This gene encodes one of the golgins, a family of proteins loca…	GO:0000902 (cell morphogenesis; ISO); GO:0001558 (regulation of cell growth; ISO); GO:0003674 (molecular_function; IBA, ISO); GO:0005488 (binding; IBA, ISO); GO:0005515 (protein binding; IBA, ISO); GO:0005575 (cellular_component; IBA, IDA, IEA, ISO); GO:0005622 (intracellular; IBA, IDA, ISO); GO:0005634 (nucleus; ISO); GO:0005654 (nucleoplasm; ISO); GO:0005737 (cytoplasm; IBA, IDA, ISO); GO:00057…					-0.0136471	0.0057287	0.0326706	-0.0719119	0.00987904	0.0372806		-0.123675	-0.143395	-0.167442	-0.118722	-0.0247766	-0.170203		284.262	84.4837	59.661	-0.125311	-0.128009	-0.125311	6.98	21.5845	2.66093e-05	0.000995654	1.08108e-05	1.26062e-05		0.004329	0.0680979	0.00115152	-0.820768	-0.823221	0.00106903	0.00100221		130.47	132.248	134.759	125.266	132.631
ENSMUSG00000024298	Zfp871	protein_coding	zinc finger protein 871		GO:0000976 (transcription regulatory region sequence-specific DNA binding; IBA); GO:0000977 (RNA polymerase II regulatory region sequence-specific DNA binding; IBA); GO:0000978 (RNA polymerase II core promoter proximal region sequence-specific DNA binding; IBA); GO:0000981 (sequence-specific DNA binding RNA polymerase II transcription factor activity; IBA); GO:0000987 (core promoter proximal regi…					-0.0138723	0.00644199	-0.0117573	0.0796871	-0.0699299	0.00943039		-0.10569	-0.144382	-0.0903009	-0.197976	-0.091084	-0.0863521		270.087	82.1917	97.0334	-0.125098	-0.203972	-0.125098	6.81683	20.2014	4.39779e-05	0.00142829	2.19318e-05	3.037e-05		0.0021645	0.050253	0.00133168	-0.869048	-0.815717	0.000242431	0.00121735		116.392	118.057	116.564	124.257	111.918
ENSMUSG00000029283	Cdc7	protein_coding	cell division cycle 7 (S. cerevisiae)	This gene encodes a cell division cycle protein with kinase activity that is critical for the G1/S transition. The yeast homolog is also essential for initiation of DNA replication as cell division occurs. Overexpression of this gene product may be associated with neoplastic transformation for some tumors. Multiple alternatively spliced transcript variants that encode the same protein have been d…	GO:0000086 (G2/M transition of mitotic cell cycle; ISO); GO:0000166 (nucleotide binding; IEA); GO:0000278 (mitotic cell cycle; ISO); GO:0000724 (double-strand break repair via homologous recombination; IBA); GO:0000725 (recombinational repair; IBA); GO:0000727 (double-strand break repair via break-induced replication; IBA); GO:0003674 (molecular_function; IBA, IEA, ISO); GO:0003824 (catalytic act…					-0.0427856	0.00835265	0.0334297	-0.0178709	-0.0112218	0.0300959		-0.110738	-0.109109	-0.179882	-0.143129	-0.0153325	-0.174474		164.526	55.7948	68.4224	-0.125026	-0.139407	-0.125026	5.43335	10.4043	0.00226517	0.0275393	0.00152608	0.00177215		0.00865801	0.0947954	0.00239387	-0.772487	-0.816677	0.00322917	0.00118801		43.6952	45.3078	46.1198	44.4737	44.6838
ENSMUSG00000018199	Ro60	protein_coding	Ro60, Y RNA binding protein		GO:0002376 (immune system process; IMP); GO:0002520 (immune system development; IMP); GO:0003674 (molecular_function; IBA, IDA, IEA, ISO); GO:0003676 (nucleic acid binding; IBA, IDA, ISO); GO:0003723 (RNA binding; IBA, IDA, ISO); GO:0005488 (binding; IBA, IDA, IEA, ISO); GO:0005575 (cellular_component; IBA, IDA, ISO); GO:0005622 (intracellular; IDA, ISO); GO:0005634 (nucleus; IDA, ISO); GO:000565…					0.019499	0.0703282	0.0789035	-0.0771512	0.00566511	-0.0972447		-0.120736	-0.145397	-0.146719	-0.161183	-0.00619236	-0.150527		194.116	70.6452	98.9881	-0.124392	-0.225889	-0.124392	6.15393	13.0552	0.000722407	0.012374	0.000448689	0.000506941		0.00865801	0.0947954	0.0113759	-0.772487	-0.705141	0.00322917	0.0104253		75.3126	78.0492	78.5204	70.3677	74.5843
ENSMUSG00000029249	Rest	protein_coding	RE1-silencing transcription factor	This gene encodes a transcriptional repressor that represses neuronal genes in non-neuronal tissues. It is a member of the Kruppel-type zinc finger transcription factor family. It represses transcription by binding a DNA sequence element called the neuron-restrictive silencer element. The protein is also found in undifferentiated neuronal progenitor cells and it is thought that this repressor may…	GO:0000122 (negative regulation of transcription from RNA polymerase II promoter; ISO); GO:0000375 (RNA splicing, via transesterification reactions; IMP); GO:0000377 (RNA splicing, via transesterification reactions with bulged adenosine as nucleophile; IMP); GO:0000380 (alternative mRNA splicing, via spliceosome; IMP); GO:0000381 (regulation of alternative mRNA splicing, via spliceosome; IMP); GO…					-0.00825737	0.0336684	-0.00630537	0.0350956	-0.0750878	0.0208866		-0.280423	-0.178858	-0.188194	-0.0721993	-0.100848	0.0280628		159.681	62.4286	99.2648	-0.124241	-0.230528	-0.124241	5.75081	9.97814	0.00273968	0.0313315	0.00180995	0.00144299		0.0411255	0.21535	0.0264432	-0.627646	-0.667987	0.0288882	0.0175925		55.7729	57.4469	55.8497	57.5048	53.2029
ENSMUSG00000027955	Gask1b	protein_coding	golgi associated kinase 1B		GO:0003674 (molecular_function; ND); GO:0005575 (cellular_component; IBA, IEA, ISO); GO:0005622 (intracellular; IBA, ISO); GO:0005737 (cytoplasm; IBA, ISO); GO:0005794 (Golgi apparatus; IBA, ISO); GO:0008150 (biological_process; ND); GO:0012505 (endomembrane system; IBA, ISO); GO:0016020 (membrane; IEA); GO:0043226 (organelle; IBA, ISO); GO:0043227 (membrane-bounded organelle; IBA, ISO); GO:00432…					-0.00291438	-0.0742242	0.0787742	0.0349601	-0.0582674	0.0216716		-0.111402	-0.177902	-0.0429493	-0.162493	-0.153709	-0.0583987		169.662	59.8339	90.0277	-0.123976	-0.174772	-0.123976	5.62039	10.8585	0.00185337	0.024268	0.00121264	0.00162481		0.0151515	0.128621	0.00538669	-0.724207	-0.746269	0.00773367	0.00530963		51.1572	48.6418	54.1956	52.5446	49.1939
ENSMUSG00000052085	Dock8	protein_coding	dedicator of cytokinesis 8	This gene encodes a member of the DOCK180 family of guanine nucleotide exchange factors. Guanine nucleotide exchange factors interact with Rho GTPases and are components of intracellular signaling networks. Mutations in this gene result in the autosomal recessive form of the hyper-IgE syndrome. Alternatively spliced transcript variants encoding different isoforms have been described.[provided by …	GO:0001767 (establishment of lymphocyte polarity; IBA, IMP, ISO); GO:0001768 (establishment of T cell polarity; IBA, IMP, ISO); GO:0001771 (immunological synapse formation; IMP); GO:0001775 (cell activation; IBA, IMP, ISO); GO:0002376 (immune system process; IBA, IGI, IMP, ISO); GO:0002682 (regulation of immune system process; IBA, IMP, ISO); GO:0002684 (positive regulation of immune system proce…					-0.0296691	-0.0232845	-0.0164484	0.03935	-0.0409186	0.0709705		-0.149641	-0.038012	-0.129139	-0.100569	-0.128372	-0.197409		196.149	66.2429	58.5452	-0.123918	-0.124158	-0.123918	5.93663	13.2403	0.000668607	0.0116598	0.000434221	0.000404013		0.004329	0.0680979	0.00143781	-0.820768	-0.809656	0.00106903	0.00141564		62.4656	62.7471	63.0499	65.5756	61.9726
ENSMUSG00000028630	Dyrk2	protein_coding	dual-specificity tyrosine-(Y)-phosphorylation regulated kinase 2	DYRK2 belongs to a family of protein kinases whose members are presumed to be involved in cellular growth and/or development. The family is defined by structural similarity of their kinase domains and their capability to autophosphorylate on tyrosine residues. DYRK2 has demonstrated tyrosine autophosphorylation and catalyzed phosphorylation of histones H3 and H2B in vitro. Two isoforms of DYRK2 h…	GO:0000151 (ubiquitin ligase complex; ISO); GO:0000166 (nucleotide binding; IEA, ISO); GO:0000271 (polysaccharide biosynthetic process; ISO); GO:0000287 (magnesium ion binding; ISO); GO:0003674 (molecular_function; IBA, IEA, ISO); GO:0003824 (catalytic activity; IBA, IEA, ISO); GO:0004672 (protein kinase activity; IBA, IEA, ISO); GO:0004674 (protein serine/threonine kinase activity; IBA, ISO); GO…					0.00412852	-0.0279187	-0.0730661	-0.000184461	0.00538221	0.0916586		-0.0567257	-0.0943804	-0.0529536	-0.185124	-0.156404	-0.133716		191.894	66.3553	68.31	-0.1239	-0.137261	-0.1239	5.93965	12.8535	0.000786265	0.013156	0.000492903	0.00082724		0.00865801	0.0947954	0.00482271	-0.772487	-0.75224	0.00322917	0.00476567		64.0042	62.5761	60.6174	63.8101	64.0607
ENSMUSG00000026600	Soat1	protein_coding	sterol O-acyltransferase 1	The protein encoded by this gene belongs to the acyltransferase family. It is located in the endoplasmic reticulum, and catalyzes the formation of fatty acid-cholesterol esters. This gene has been implicated in the formation of beta-amyloid and atherosclerotic plaques by controlling the equilibrium between free cholesterol and cytoplasmic cholesteryl esters. Alternatively spliced transcript varia…	GO:0000062 (fatty-acyl-CoA binding; IBA, ISO); GO:0000166 (nucleotide binding; IBA, ISO); GO:0003674 (molecular_function; IBA, IDA, IEA, ISO); GO:0003824 (catalytic activity; IBA, IDA, IEA, ISO); GO:0004772 (sterol O-acyltransferase activity; IBA, IDA, ISO); GO:0005488 (binding; IBA, ISO); GO:0005496 (steroid binding; IBA, ISO); GO:0005515 (protein binding; ISO); GO:0005575 (cellular_component; I…					-0.0438983	0.000943322	-0.0136489	0.0939473	-0.0333133	-0.00403003		-0.123273	-0.131024	-0.101268	-0.119208	-0.119573	-0.135555		295.333	83.6188	59.2112	-0.123373	-0.125321	-0.123373	6.92305	22.6753	1.80451e-05	0.00072193	6.62111e-06	8.06258e-06		0.0021645	0.050253	0.00187003	-0.869048	-0.870689	0.000242431	0.000228273		122.7	126.606	125.321	135.103	123.611
ENSMUSG00000070469	Adamtsl3	protein_coding	ADAMTS-like 3		GO:0005575 (cellular_component; IBA, ISO); GO:0005622 (intracellular; ISO); GO:0030312 (external encapsulating structure; IBA); GO:0031012 (extracellular matrix; IBA); GO:0043226 (organelle; ISO); GO:0043227 (membrane-bounded organelle; ISO); GO:0043229 (intracellular organelle; ISO); GO:0043231 (intracellular membrane-bounded organelle; ISO); GO:0071944 (cell periphery; IBA); GO:0110165 (IBA, IS…					-0.0428585	0.0285628	0.0233602	0.0104382	0.00448314	-0.0239858		-0.185096	-0.0907929	-0.111854	-0.139593	-0.127031	-0.0868561		270.339	79.5105	66.7532	-0.122892	-0.134514	-0.122892	6.64262	20.2258	4.35854e-05	0.00142354	1.84357e-05	1.82995e-05		0.0021645	0.050253	6.19668e-05	-0.869048	-0.904291	0.000242431	5.37591e-05		101.16	106.345	105.959	105.005	104.568
ENSMUSG00000019971	Cep290	protein_coding	centrosomal protein 290	This gene encodes a protein with 13 putative coiled-coil domains, a region with homology to SMC chromosome segregation ATPases, six KID motifs, three tropomyosin homology domains and an ATP/GTP binding site motif A. The protein is localized to the centrosome and cilia and has sites for N-glycosylation, tyrosine sulfation, phosphorylation, N-myristoylation, and amidation. Mutations in this gene ha…	GO:0000226 (microtubule cytoskeleton organization; IGI); GO:0001654 (eye development; IBA, IMP); GO:0001750 (photoreceptor outer segment; IDA, IGI); GO:0001822 (kidney development; IBA, IMP); GO:0001894 (tissue homeostasis; IGI, IMP); GO:0001895 (retina homeostasis; IGI, IMP); GO:0003002 (regionalization; IMP); GO:0003674 (molecular_function; IPI, ISO); GO:0005488 (binding; IPI, ISO); GO:0005515 …					-0.0709592	-0.0149044	0.0136152	0.0197823	0.0461627	0.00630343		0.0344742	-0.236773	-0.146459	-0.150487	-0.0533331	-0.147719		186.546	72.2885	88.7476	-0.121926	-0.169244	-0.121926	6.23248	12.3694	0.000964845	0.0151776	0.000650555	0.000930626		0.0649351	0.27311	0.0271181	-0.579365	-0.661748	0.0483594	0.0190807		74.5433	77.5363	79.1042	79.4474	80.9319
ENSMUSG00000041685	Fcho2	protein_coding	FCH domain only 2		GO:0001786 (phosphatidylserine binding; IDA); GO:0003674 (molecular_function; IDA, IPI, ISO); GO:0005488 (binding; IDA, IPI, ISO); GO:0005515 (protein binding; IPI, ISO); GO:0005543 (phospholipid binding; IDA); GO:0005546 (phosphatidylinositol-4,5-bisphosphate binding; IDA); GO:0005575 (cellular_component; IBA, IDA, IEA, ISO); GO:0005622 (intracellular; IBA, IDA, ISO); GO:0005737 (cytoplasm; IBA,…					-0.00474656	0.0612269	-0.0427984	-0.0239365	-0.0198334	0.0300879		-0.0172181	-0.0806515	-0.210746	-0.160272	-0.141052	-0.0901779		172.264	61.3994	70.1176	-0.121642	-0.137823	-0.121642	5.69678	11.0896	0.00167485	0.0225958	0.0010634	0.00144433		0.0151515	0.128621	0.00580796	-0.724207	-0.758308	0.00773367	0.00425711		53.7727	56.3356	52.347	53.049	53.2029
ENSMUSG00000019975	Ikbip	protein_coding	IKBKB interacting protein		GO:0003674 (molecular_function; ND); GO:0005575 (cellular_component; IEA, ISO, ISS); GO:0005622 (intracellular; ISO, ISS); GO:0005634 (nucleus; ISO); GO:0005730 (nucleolus; ISO); GO:0005737 (cytoplasm; ISO, ISS); GO:0005783 (endoplasmic reticulum; ISO, ISS); GO:0012505 (endomembrane system; ISO, ISS); GO:0016020 (membrane; IEA); GO:0031974 (membrane-enclosed lumen; ISO); GO:0031981 (nuclear lumen…					-0.013195	-0.00656532	0.0960949	-0.0247827	0.0250764	-0.0766283		0.00268828	-0.185517	-0.218368	-0.123955	-0.0809898	-0.119723		178.615	67.3845	25.3762	-0.121527	-0.121527	-0.160803	5.99205	11.6577	0.00131005	0.0123162	0.000798463	0.000920054		0.025974	0.128174	0.0131496	-0.675926	-0.692883	0.0158242	0.0124892		65.7735	66.0811	71.0284	65.2393	67.5686
ENSMUSG00000052915	Msl1	protein_coding	male specific lethal 1		GO:0000123 (histone acetyltransferase complex; IBA, ISO); GO:0000785 (chromatin; IBA, ISO); GO:0003674 (molecular_function; IBA, IPI); GO:0003682 (chromatin binding; IBA); GO:0005488 (binding; IBA, IPI); GO:0005515 (protein binding; IPI); GO:0005575 (cellular_component; IBA, IDA, ISO); GO:0005622 (intracellular; IBA, IDA, ISO); GO:0005634 (nucleus; IDA, ISO); GO:0005654 (nucleoplasm; IDA, ISO); G…					0.0276371	-0.0139839	-0.0587178	0.0235862	-0.0371929	0.0586713		-0.100408	-0.169864	-0.100456	-0.0582523	-0.0992301	-0.190354		235.577	78.1093	58.0003	-0.121221	-0.121371	-0.121221	6.5611	16.8979	0.000153271	0.00383575	9.16837e-05	9.0102e-05		0.004329	0.0680979	0.00128666	-0.820768	-0.813614	0.00106903	0.00128354		100.16	97.2836	94.2829	99.8767	95.7152
ENSMUSG00000034724	Cnot6l	protein_coding	CCR4-NOT transcription complex, subunit 6-like		GO:0000175 (3-5-exoribonuclease activity; IBA, IMP); GO:0000288 (nuclear-transcribed mRNA catabolic process, deadenylation-dependent decay; IBA, IMP); GO:0000289 (nuclear-transcribed mRNA poly(A) tail shortening; IBA); GO:0000956 (nuclear-transcribed mRNA catabolic process; IBA, IMP); GO:0003674 (molecular_function; IBA, IEA, IMP, IPI); GO:0003824 (catalytic activity; IBA, IEA, IMP); GO:0004518 (…					0.0141086	-0.0570122	0.0483625	0.0378092	0.0529228	-0.0961908		-0.0232857	-0.216739	-0.0945884	-0.139541	-0.105485	-0.11593		175.184	65.0666	66.2515	-0.120988	-0.132799	-0.120988	5.87878	11.3498	0.00149534	0.0207802	0.00100184	0.00126878		0.0151515	0.128621	0.0089695	-0.724207	-0.715166	0.00773367	0.00893543		61.9271	58.9002	63.4391	62.9694	63.6431
ENSMUSG00000025860	Xiap	protein_coding	X-linked inhibitor of apoptosis	The protein encoded by this gene is a member of the inhibitor of apoptosis (IAP) family of proteins. While first identified for its role in blocking apoptosis, this protein modulates many other signaling processes including nuclear factor kappa-light-chain-enhancer of activated B cells (NF-kB) pathways and inflammatory responses. This protein blocks apoptosis by binding and inhibiting target casp…	GO:0001894 (tissue homeostasis; IMP); GO:0002020 (protease binding; ISO); GO:0003674 (molecular_function; IBA, IEA, IPI, ISO); GO:0003824 (catalytic activity; IBA, IEA, ISO); GO:0004842 (ubiquitin-protein transferase activity; IBA, ISO); GO:0005488 (binding; IEA, IPI, ISO); GO:0005515 (protein binding; IPI, ISO); GO:0005575 (cellular_component; IBA, IDA, ISO); GO:0005622 (intracellular; IBA, IDA,…					-0.122093	-0.0714099	0.0279	0.0728087	0.00657776	0.086216		-0.0431326	-0.241481	-0.0554053	-0.148125	-0.0436314	-0.152403		193.192	80.0121	86.94	-0.120883	-0.163988	-0.120883	6.67885	12.9713	0.00074829	0.0127044	0.000621895	0.000805274		0.0649351	0.27311	0.0337866	-0.579365	-0.614307	0.0483594	0.0335666		97.8525	101.387	108.683	112.151	107.074
ENSMUSG00000027087	Itgav	protein_coding	integrin alpha V	This gene encodes a protein that is a member of the integrin superfamily. Integrins are transmembrane receptors involved cell adhesion and signaling, and they are subdivided based on the heterodimer formation of alpha and beta chains. This protein has been shown to heterodimerize with beta 1, beta 3, beta 6 and beta 8. The heterodimer of alpha v and beta 3 forms the Vitronectin receptor. This pro…	GO:0000003 (reproduction; NAS, TAS); GO:0000165 (MAPK cascade; IDA); GO:0001525 (angiogenesis; IBA); GO:0001568 (blood vessel development; IBA, IMP); GO:0001667 (ameboidal-type cell migration; TAS); GO:0001701 (in utero embryonic development; TAS); GO:0001704 (formation of primary germ layer; ISO); GO:0001706 (endoderm formation; ISO); GO:0001726 (ruffle; ISO); GO:0001775 (cell activation; TAS); …					-0.0507828	-0.0103937	0.0206154	0.0114631	0.00349847	0.0255995		-0.100476	-0.116805	-0.133334	-0.16102	-0.0945965	-0.11181		389.422	95.7706	70.6885	-0.120849	-0.137722	-0.120849	8.2814	32.302	7.60112e-07	5.16965e-05	3.5912e-07	4.53423e-07		0.0021645	0.050253	1.69048e-05	-0.869048	-0.928644	0.000242431	1.29137e-05		312.943	321.857	328.871	326.785	324.981
ENSMUSG00000022507	Hapstr1	protein_coding	HUWE1 associated protein modifying stress responses		GO:0003674 (molecular_function; ISO, ND); GO:0005488 (binding; ISO); GO:0005515 (protein binding; ISO); GO:0005575 (cellular_component; ISO, ND); GO:0005622 (intracellular; ISO); GO:0005634 (nucleus; ISO); GO:0005737 (cytoplasm; ISO); GO:0006950 (response to stress; ISO); GO:0007154 (cell communication; ISO); GO:0007165 (signal transduction; ISO); GO:0008150 (biological_process; ISO); GO:0009966 …					-0.0694901	0.0664204	0.0470179	0.00477837	-0.0455843	-0.00314216		-0.0621544	-0.108404	-0.151005	-0.165845	-0.0947384	-0.113701		183.55	63.9422	76.3449	-0.120342	-0.145259	-0.120342	5.81726	12.0994	0.0010825	0.0164466	0.000701931	0.000868148		0.004329	0.0680979	0.00192276	-0.820768	-0.810355	0.00106903	0.00139159		55.9267	61.5503	60.7147	58.934	56.8779
ENSMUSG00000019773	Fbxo5	protein_coding	F-box protein 5	This gene encodes a member of the F-box protein family which is characterized by an approximately 40 amino acid motif, the F-box. The F-box proteins constitute one of the four subunits of the ubiquitin protein ligase complex called SCFs (SKP1-cullin-F-box), which function in phosphorylation-dependent ubiquitination. The F-box proteins are divided into 3 classes: Fbws containing WD-40 domains, Fbl…	GO:0000003 (reproduction; IBA, IDA, IMP, ISO); GO:0000070 (mitotic sister chromatid segregation; ISO); GO:0000086 (G2/M transition of mitotic cell cycle; ISO); GO:0000212 (meiotic spindle organization; IDA); GO:0000226 (microtubule cytoskeleton organization; IDA); GO:0000278 (mitotic cell cycle; IBA, IMP, ISO); GO:0000280 (nuclear division; IBA, IDA, ISO); GO:0000819 (sister chromatid segregation…					-0.0232511	-0.00339132	-0.0513187	0.0954371	-0.0262731	0.0087972		-0.0976707	-0.184245	-0.055013	-0.0874155	-0.055867	-0.216868		155.298	58.355	21.7955	-0.120288	-0.120288	-0.164916	5.53866	9.59553	0.00325778	0.0241762	0.0023631	0.00275792		0.0021645	0.050253	0.007625	-0.869048	-0.727634	0.000242431	0.00731137		47.5416	48.2144	46.6063	51.7039	47.44
ENSMUSG00000031093	Dock11	protein_coding	dedicator of cytokinesis 11		GO:0001775 (cell activation; IBA, IMP); GO:0001776 (leukocyte homeostasis; IMP); GO:0001782 (B cell homeostasis; IMP); GO:0002252 (immune effector process; IBA, IMP); GO:0002260 (lymphocyte homeostasis; IMP); GO:0002263 (cell activation involved in immune response; IBA, IMP); GO:0002285 (lymphocyte activation involved in immune response; IBA, IMP); GO:0002312 (B cell activation involved in immune…					-0.0399451	0.0195463	0.0691032	0.0670043	-0.0570758	-0.0586329		-0.105166	-0.103762	-0.117555	-0.125485	-0.187936	-0.083108		204.997	71.2506	90.2353	-0.120266	-0.171776	-0.120266	6.18117	14.0498	0.000478242	0.00913957	0.000288545	0.000282378		0.0021645	0.050253	0.00341383	-0.869048	-0.796179	0.000242431	0.00194523		73.5432	76.6814	79.3961	79.2792	72.6633
ENSMUSG00000008976	Gabpa	protein_coding	GA repeat binding protein, alpha	This gene encodes one of three GA-binding protein transcription factor subunits which functions as a DNA-binding subunit. Since this subunit shares identity with a subunit encoding the nuclear respiratory factor 2 gene, it is likely involved in activation of cytochrome oxidase expression and nuclear control of mitochondrial function. This subunit also shares identity with a subunit constituting t…	GO:0000122 (negative regulation of transcription from RNA polymerase II promoter; IMP); GO:0000785 (chromatin; ISO); GO:0000976 (transcription regulatory region sequence-specific DNA binding; IDA, ISO); GO:0000977 (RNA polymerase II regulatory region sequence-specific DNA binding; IDA, ISO); GO:0000978 (RNA polymerase II core promoter proximal region sequence-specific DNA binding; IDA, ISO); GO:0…					-0.093909	0.0473705	0.0222163	-0.019482	0.0490167	-0.00521252		-0.0702369	-0.2227	-0.167436	-0.1321	-0.0474614	-0.068031		214.5	78.5764	50	-0.119701	-0.119701	-0.128201	6.59058	14.9286	0.000334946	0.00452412	0.000212012	0.000237003		0.0151515	0.128621	0.00724719	-0.724207	-0.73041	0.00773367	0.00698216		94.0061	103.781	101.97	99.036	103.9
ENSMUSG00000005374	Tbl2	protein_coding	transducin (beta)-like 2	This gene encodes a member of the beta-transducin protein family. Most proteins of the beta-transducin family are involved in regulatory functions. This protein is possibly involved in some intracellular signaling pathway. This gene is deleted in Williams-Beuren syndrome, a developmental disorder caused by deletion of multiple genes at 7q11.23. [provided by RefSeq, Jul 2008]. Publication Note: Th…	GO:0001666 (response to hypoxia; ISO); GO:0003674 (molecular_function; ISO); GO:0005488 (binding; ISO); GO:0005515 (protein binding; ISO); GO:0005575 (cellular_component; IBA, ISO); GO:0005622 (intracellular; IBA, ISO); GO:0005737 (cytoplasm; IBA, ISO); GO:0005783 (endoplasmic reticulum; IBA, ISO); GO:0006950 (response to stress; IBA, ISO); GO:0006986 (response to unfolded protein; IBA, ISO); GO:…					-0.038537	0.0129592	0.0977414	0.0817639	-0.0466988	-0.107229		-0.196273	-0.174123	-0.0982779	-0.0879825	-0.110303	-0.0697783		165.985	64.0547	64.0893	-0.119453	-0.127786	-0.119453	5.82595	10.533	0.00213951	0.0265509	0.00148519	0.00121081		0.0151515	0.128621	0.0132694	-0.724207	-0.707382	0.00773367	0.0100773		57.5422	59.6696	63.3418	62.6331	57.2119
ENSMUSG00000004085	Map3k20	protein_coding	mitogen-activated protein kinase kinase kinase 20	This gene is a member of the MAPKKK family of signal transduction molecules and encodes a protein with an N-terminal kinase catalytic domain, followed by a leucine zipper motif and a sterile-alpha motif (SAM). This magnesium-binding protein forms homodimers and is located in the cytoplasm. The protein mediates gamma radiation signaling leading to cell cycle arrest and activity of this protein pla…	GO:0000075 (cell cycle checkpoint; ISO); GO:0000077 (DNA damage checkpoint; ISO); GO:0000165 (MAPK cascade; IMP, ISO); GO:0000166 (nucleotide binding; IDA, IEA, ISO); GO:0000278 (mitotic cell cycle; ISO); GO:0000287 (magnesium ion binding; IDA, ISO); GO:0003674 (molecular_function; IBA, IDA, IEA, ISO); GO:0003676 (nucleic acid binding; IEA, ISO); GO:0003723 (RNA binding; IEA, ISO); GO:0003824 (ca…					0.0014113	0.024817	0.0194107	-0.106279	-0.00442051	0.0650602		-0.116495	-0.0872928	-0.099633	-0.119672	-0.171063	-0.109854		271.213	86.6373	69.2873	-0.119149	-0.134078	-0.119149	7.14114	20.3107	4.22482e-05	0.00138771	2.27456e-05	2.66993e-05		0.00865801	0.0947954	0.0028667	-0.772487	-0.815605	0.00322917	0.00122079		147.01	149.43	148.868	136.364	146.412
ENSMUSG00000046311	Zfp62	protein_coding	zinc finger protein 62		GO:0000976 (transcription regulatory region sequence-specific DNA binding; IBA); GO:0000977 (RNA polymerase II regulatory region sequence-specific DNA binding; IBA); GO:0000978 (RNA polymerase II core promoter proximal region sequence-specific DNA binding; IBA); GO:0000981 (sequence-specific DNA binding RNA polymerase II transcription factor activity; IBA); GO:0000987 (core promoter proximal regi…					-0.0938094	-0.0524731	0.0597431	-0.0224621	0.0342607	0.0747409		-0.0409882	-0.142685	-0.175165	-0.104261	-0.157986	-0.084007		189.849	70.4809	57.5333	-0.119064	-0.119064	-0.119064	6.14659	12.668	0.000850411	0.0140027	0.000543046	0.000587205		0.0151515	0.128621	0.00775548	-0.724207	-0.733482	0.00773367	0.00663089		69.0045	71.0393	76.8663	72.5535	75.5031
ENSMUSG00000038784	Cnot4	protein_coding	CCR4-NOT transcription complex, subunit 4	The protein encoded by this gene is a subunit of the CCR4-NOT complex, a global transcriptional regulator. The encoded protein interacts with CNOT1 and has E3 ubiquitin ligase activity. Several transcript variants encoding different isoforms have been found for this gene.[provided by RefSeq, Jul 2010]. [obtained from RefSeq Human]	GO:0002376 (immune system process; ISO); GO:0002682 (regulation of immune system process; ISO); GO:0003674 (molecular_function; IBA, IEA, ISO); GO:0003676 (nucleic acid binding; IEA); GO:0003723 (RNA binding; IEA); GO:0003824 (catalytic activity; IBA, IEA, ISO); GO:0004842 (ubiquitin-protein transferase activity; IBA, ISO); GO:0005488 (binding; IEA); GO:0005575 (cellular_component; IBA, IEA, ISO)…					0.00502162	-0.00256214	-0.0516969	-0.00534906	0.0561272	-0.00154074		-0.0936801	-0.143606	-0.16203	-0.0789315	-0.152073	-0.0815328		185.088	63.4319	82.8663	-0.118833	-0.153848	-0.118833	5.79484	12.238	0.00102036	0.0157719	0.000703937	0.000660324		0.0021645	0.050253	0.000202047	-0.869048	-0.873976	0.000242431	0.000201857		57.9268	57.6179	55.6551	57.5048	60.0517
ENSMUSG00000042410	Agps	protein_coding	alkylglycerone phosphate synthase	This gene is a member of the FAD-binding oxidoreductase/transferase type 4 family. It encodes a protein that catalyzes the second step of ether lipid biosynthesis in which acyl-dihydroxyacetonephosphate (DHAP) is converted to alkyl-DHAP by the addition of a long chain alcohol and the removal of a long-chain acid anion. The protein is localized to the inner aspect of the peroxisomal membrane and r…	GO:0000166 (nucleotide binding; IEA); GO:0003674 (molecular_function; IBA, IEA, ISO); GO:0003824 (catalytic activity; IBA, IEA, ISO); GO:0005488 (binding; IEA); GO:0005575 (cellular_component; HDA, IBA, IEA, ISO, TAS); GO:0005622 (intracellular; HDA, IBA, ISO, TAS); GO:0005737 (cytoplasm; HDA, IBA, ISO, TAS); GO:0005739 (mitochondrion; HDA); GO:0005777 (peroxisome; IBA, ISO, TAS); GO:0005782 (per…					-0.0472484	-0.0235529	0.07473	0.047568	-0.0365176	-0.0149791		-0.0543232	-0.184637	-0.146586	-0.123725	-0.107009	-0.0867788		263.603	86.4297	57.369	-0.118176	-0.118176	-0.118176	7.12849	19.5736	5.54521e-05	0.00172349	3.0366e-05	3.60622e-05		0.0021645	0.050253	0.0018565	-0.869048	-0.800935	0.000242431	0.00174353		141.009	143.361	153.538	150.656	142.069
ENSMUSG00000034243	Golgb1	protein_coding	golgi autoantigen, golgin subfamily b, macrogolgin 1		GO:0005575 (cellular_component; IBA, IDA, ISO); GO:0005622 (intracellular; IBA, IDA, ISO); GO:0005737 (cytoplasm; IBA, IDA, ISO); GO:0005793 (endoplasmic reticulum-Golgi intermediate compartment; IBA, ISO); GO:0005794 (Golgi apparatus; IBA, IDA, ISO); GO:0005801 (cis-Golgi network; IBA, IDA); GO:0008104 (protein localization; ISO); GO:0008150 (biological_process; ISO); GO:0008283 (cell proliferat…					-0.144293	0.00449133	0.00684414	0.0185711	0.0589538	0.0554328		-0.0642475	-0.126043	-0.175287	-0.128595	-0.0839392	-0.118263		251.736	90.5207	89.379	-0.118172	-0.167131	-0.118172	7.5161	18.4332	8.50348e-05	0.00241566	6.36629e-05	7.04349e-05		0.0411255	0.21535	0.0103292	-0.627646	-0.734987	0.0288882	0.00646375		172.165	190.977	191.29	192.86	198.363
ENSMUSG00000026484	Rnf2	protein_coding	ring finger protein 2	Polycomb group (PcG) of proteins form the multiprotein complexes that are important for the transcription repression of various genes involved in development and cell proliferation. The protein encoded by this gene is one of the PcG proteins. It has been shown to interact with, and suppress the activity of, transcription factor CP2 (TFCP2/CP2). Studies of the mouse counterpart suggested the invol…	GO:0000003 (reproduction; IMP); GO:0000122 (negative regulation of transcription from RNA polymerase II promoter; IMP); GO:0000151 (ubiquitin ligase complex; IBA, IDA, ISO); GO:0000152 (nuclear ubiquitin ligase complex; IDA, ISO); GO:0000278 (mitotic cell cycle; IMP); GO:0000785 (chromatin; IDA); GO:0000791 (euchromatin; IDA); GO:0000792 (heterochromatin; IDA); GO:0000803 (sex chromosome; IDA); G…					-0.0985683	0.0253643	-0.029772	0.0690256	-0.0569756	0.090926		-0.0499883	-0.207723	-0.0709702	-0.117843	-0.102352	-0.114902		169.489	66.4677	34.3885	-0.117846	-0.117846	-0.144753	5.94535	10.8443	0.00186676	0.0161191	0.00135317	0.00178248		0.0151515	0.0947954	0.0169227	-0.724207	-0.681307	0.00773367	0.0147025		59.6962	65.1407	62.6607	67.173	61.4715
ENSMUSG00000019920	Lims1	protein_coding	LIM and senescent cell antigen-like domains 1	The protein encoded by this gene is an adaptor protein which contains five LIM domains, or double zinc fingers. The protein is likely involved in integrin signaling through its LIM domain-mediated interaction with integrin-linked kinase, found in focal adhesion plaques. It is also thought to act as a bridge linking integrin-linked kinase to NCK adaptor protein 2, which is involved in growth facto…	GO:0001889 (liver development; IGI); GO:0001952 (regulation of cell-matrix adhesion; ISO); GO:0001954 (positive regulation of cell-matrix adhesion; ISO); GO:0003674 (molecular_function; IEA, IPI, ISO); GO:0005488 (binding; IEA, IPI, ISO); GO:0005515 (protein binding; IPI, ISO); GO:0005575 (cellular_component; IBA, IDA, IEA, ISO); GO:0005622 (intracellular; IBA, ISO); GO:0005737 (cytoplasm; IBA, I…					-0.0282204	-0.0202904	0.0281011	0.00688079	0.00703231	0.00649658		-0.0889848	-0.124966	-0.113977	-0.13619	-0.119232	-0.113866		314.35	88.2287	61.0967	-0.11776	-0.122221	-0.11776	7.28595	24.5699	9.33541e-06	0.000428206	4.12575e-06	5.40064e-06		0.0021645	0.050253	1.85899e-06	-0.869048	-0.959918	0.000242431	7.61684e-07		159.318	160.202	165.7	163.266	163.284
ENSMUSG00000032239	Rp9	protein_coding	retinitis pigmentosa 9 (human)	The protein encoded by this gene can be bound and phosphorylated by the protooncogene PIM1 product, a serine/threonine protein kinase . This protein localizes in nuclear speckles containing the splicing factors, and has a role in pre-mRNA splicing. CBF1-interacting protein (CIR), a corepressor of CBF1, can also bind to this protein and effects alternative splicing. Mutations in this gene result i…	GO:0003008 (system process; ISO); GO:0003674 (molecular_function; IEA, IPI); GO:0005488 (binding; IEA, IPI); GO:0005515 (protein binding; IPI); GO:0005575 (cellular_component; IDA, IEA, ISO); GO:0005622 (intracellular; IDA, IEA, ISO); GO:0005634 (nucleus; IEA, ISO); GO:0005654 (nucleoplasm; ISO); GO:0005737 (cytoplasm; IDA); GO:0005783 (endoplasmic reticulum; IDA); GO:0005785 (signal recognition …					-0.0870208	0.00809637	-0.0504743	0.033272	0.0340508	0.0620759		-0.0974699	-0.154133	-0.0362443	-0.118257	-0.2065	-0.0613846		146.988	56.7116	17.0126	-0.117586	-0.117586	-0.168976	5.46902	8.87392	0.00452976	0.0305329	0.0033394	0.00410951		0.0151515	0.0922495	0.00814027	-0.724207	-0.721045	0.00773367	0.00813929		43.2336	46.2482	44.3684	47.0799	47.1059
ENSMUSG00000075254	Heg1	protein_coding	heart development protein with EGF-like domains 1		GO:0000902 (cell morphogenesis; IMP); GO:0001568 (blood vessel development; IGI); GO:0001570 (vasculogenesis; IGI); GO:0001701 (in utero embryonic development; IGI, IMP); GO:0001816 (cytokine production; IGI); GO:0001817 (regulation of cytokine production; IGI); GO:0001819 (positive regulation of cytokine production; IGI); GO:0001885 (endothelial cell development; IGI, IMP); GO:0001886 (endotheli…					0.0153224	-0.037441	-0.0199204	0.0244907	-0.0587435	0.0762918		-0.0978116	-0.162624	-0.149681	-0.174568	-0.0152555	-0.0575749		173.64	66.191	88.1335	-0.117165	-0.163313	-0.117165	5.93555	11.2121	0.00158768	0.0217497	0.0011675	0.00162519		0.025974	0.166655	0.00799496	-0.675926	-0.725218	0.0158242	0.00760722		64.2349	61.8922	62.6607	64.6508	60.9704
ENSMUSG00000010277	Bltp2	protein_coding	bridge-like lipid transfer protein family member 2		GO:0003674 (molecular_function; ND); GO:0005575 (cellular_component; IEA, ND); GO:0005622 (intracellular; IEA); GO:0005737 (cytoplasm; IEA); GO:0005739 (mitochondrion; IEA); GO:0005783 (endoplasmic reticulum; IEA); GO:0005886 (plasma membrane; IEA); GO:0008150 (biological_process; ND); GO:0012505 (endomembrane system; IEA); GO:0016020 (membrane; IEA); GO:0043226 (organelle; IEA); GO:0043227 (memb…					-0.00376655	-0.0232924	0.0583012	0.00901304	-0.0468416	0.00658622		-0.140427	-0.13714	-0.0941644	-0.104084	-0.106569	-0.119352		372.878	96.0733	42.8213	-0.117063	-0.117063	-0.134308	8.34948	30.5705	1.30816e-06	4.81687e-05	7.54782e-07	8.99226e-07		0.0021645	0.050253	0.000186933	-0.869048	-0.910696	0.000242431	3.84456e-05		338.56	333.996	353.488	341.582	328.572
ENSMUSG00000040407	Akap9	protein_coding	A kinase (PRKA) anchor protein (yotiao) 9	The A-kinase anchor proteins (AKAPs) are a group of structurally diverse proteins which have the common function of binding to the regulatory subunit of protein kinase A (PKA) and confining the holoenzyme to discrete locations within the cell. This gene encodes a member of the AKAP family. Alternate splicing of this gene results in at least two isoforms that localize to the centrosome and the Gol…	GO:0000003 (reproduction; IMP); GO:0000226 (microtubule cytoskeleton organization; ISO); GO:0000242 (pericentriolar material; IDA); GO:0001508 (action potential; ISO); GO:0001932 (regulation of protein phosphorylation; IBA, ISO); GO:0001934 (positive regulation of protein phosphorylation; IBA, ISO); GO:0002027 (regulation of heart rate; ISO); GO:0002064 (epithelial cell development; IMP); GO:0003…					-0.0867986	-0.0360982	0.0931662	0.083648	-0.0490259	-0.00489151		-0.065709	-0.20847	-0.125981	-0.104072	-0.0837498	-0.104577		198.196	76.4228	52.4563	-0.116804	-0.116804	-0.122156	6.46545	13.4286	0.000618993	0.00746059	0.000404518	0.000433563		0.00865801	0.0680979	0.0128677	-0.772487	-0.706479	0.00322917	0.0102165		86.5441	89.6753	98.1749	97.5227	88.8664
ENSMUSG00000020257	Wdr82	protein_coding	WD repeat domain containing 82	TMEM113 (WDR82) is a component of the mammalian SET1A (MIM 611052)/SET1B (MIM 611055) histone H3-Lys4 methyltransferase complexes (Lee and Skalnik, 2005 [PubMed 16253997]; Lee et al., 2007 [PubMed 17355966]).[supplied by OMIM, Jul 2010].	GO:0000164 (protein phosphatase type 1 complex; ISO); GO:0000781 (chromosome, telomeric region; ISO); GO:0000785 (chromatin; ISO); GO:0003674 (molecular_function; IBA, IDA, IPI); GO:0003682 (chromatin binding; IBA, IDA); GO:0005488 (binding; IBA, IDA, IPI); GO:0005515 (protein binding; IPI); GO:0005575 (cellular_component; IBA, IDA, IEA, ISO); GO:0005622 (intracellular; IBA, IDA, IEA, ISO); GO:00…					0.0299926	0.00880539	-0.0891478	0.0104999	0.045575	-0.00572513		-0.155917	-0.1151	-0.128335	-0.0532417	-0.12382	-0.131395		243.583	80.4792	38.6352	-0.116758	-0.116758	-0.139204	6.70366	17.6587	0.000114469	0.00189884	6.83652e-05	5.75778e-05		0.004329	0.0680979	0.000840021	-0.820768	-0.841574	0.00106903	0.000598578		110.623	108.995	101.775	109.125	111.835
ENSMUSG00000072623	Zfp9	protein_coding	zinc finger protein 9		GO:0000122 (negative regulation of transcription from RNA polymerase II promoter; IBA); GO:0000976 (transcription regulatory region sequence-specific DNA binding; IBA); GO:0000977 (RNA polymerase II regulatory region sequence-specific DNA binding; IBA); GO:0000981 (sequence-specific DNA binding RNA polymerase II transcription factor activity; IBA); GO:0001067 (regulatory region nucleic acid bindi…					-0.0326864	-0.0503435	0.0750553	-0.0161455	0.00623127	0.0178889		-0.128882	-0.123154	-0.217645	-0.0500591	-0.0722799	-0.138818		154.505	58.649	79.7353	-0.116653	-0.146486	-0.116653	5.55273	9.5255	0.00336023	0.0363773	0.00274882	0.00201874		0.004329	0.0680979	0.00230983	-0.820768	-0.791272	0.00106903	0.00217159		47.6954	47.1031	51.4713	48.2569	49.0269
ENSMUSG00000040850	Psme4	protein_coding	proteasome (prosome, macropain) activator subunit 4		GO:0000003 (reproduction; IEA, IMP); GO:0000502 (proteasome complex; IBA, IDA, IEA); GO:0003006 (developmental process involved in reproduction; IEA, IMP); GO:0003674 (molecular_function; IBA, IDA); GO:0005488 (binding; IBA, IDA); GO:0005515 (protein binding; IBA, IDA); GO:0005575 (cellular_component; IBA, IDA, IEA, ISO); GO:0005622 (intracellular; IBA, IDA, IEA, ISO); GO:0005634 (nucleus; IBA, I…					-0.0589825	-0.0398885	0.0201866	0.0337007	-0.00964839	0.0546321		-0.0655147	-0.184759	-0.156947	-0.121938	-0.0885865	-0.0722747		275.829	91.7229	34.6739	-0.116323	-0.116323	-0.143145	7.64051	20.7632	3.59031e-05	0.000738633	2.71638e-05	3.16806e-05		0.0021645	0.050253	0.00147549	-0.869048	-0.807963	0.000242431	0.00147524		199.167	201.834	210.458	212.448	206.13
ENSMUSG00000093930	Hmgcs1	protein_coding	3-hydroxy-3-methylglutaryl-Coenzyme A synthase 1		GO:0003674 (molecular_function; IBA, IEA, ISO); GO:0003824 (catalytic activity; IBA, IEA, ISO); GO:0004421 (hydroxymethylglutaryl-CoA synthase activity; IBA, ISO); GO:0005488 (binding; ISO); GO:0005515 (protein binding; ISO); GO:0005575 (cellular_component; IEA); GO:0005622 (intracellular; IEA); GO:0005737 (cytoplasm; IEA); GO:0006066 (alcohol metabolic process; IEA); GO:0006084 (acetyl-CoA metab…					-0.0137586	-0.0166844	0.00349995	-0.0118525	0.0464538	-0.00765834		-0.123333	-0.132028	-0.136627	-0.163336	-0.0430993	-0.0893201		313.123	93.5824	65.179	-0.115758	-0.125096	-0.115758	7.89494	24.4469	9.73775e-06	0.000443259	7.10486e-06	8.5609e-06		0.0021645	0.050253	0.000354963	-0.869048	-0.878348	0.000242431	0.000170487		245.247	244.748	248.21	245.572	255.742
ENSMUSG00000024135	Srbd1	protein_coding	S1 RNA binding domain 1		GO:0003674 (molecular_function; IBA, IEA); GO:0003676 (nucleic acid binding; IBA, IEA); GO:0003723 (RNA binding; IBA, IEA); GO:0003729 (mRNA binding; IBA); GO:0003735 (structural constituent of ribosome; IBA); GO:0005198 (structural molecule activity; IBA); GO:0005488 (binding; IBA, IEA); GO:0005575 (cellular_component; ND); GO:0006139 (nucleobase-containing compound metabolic process; IEA); GO:0…					-0.0432457	-0.00217888	0.0616119	-0.0342276	0.0714609	-0.0534206		-0.13517	-0.139386	-0.0742658	-0.119218	0.00327006	-0.222264		158.046	63.6655	33.8177	-0.115668	-0.115668	-0.144034	5.80409	9.83579	0.00292301	0.022337	0.00212919	0.00231497		0.025974	0.128621	0.0136844	-0.675926	-0.690643	0.0158242	0.0128968		56.3883	58.0453	60.7147	56.7481	61.1374
ENSMUSG00000020130	Tbc1d15	protein_coding	TBC1 domain family, member 15	This gene encodes a member of the Ras-like proteins in brain-GTPase activating protein superfamily that share a conserved Tre-2/Bub2/Cdc16 domain. The encoded protein interacts with Ras-like protein in brain 5A and may function as a regulator of intracellular trafficking. Alternate splicing results in multiple transcript variants. [provided by RefSeq, Apr 2009]. [obtained from RefSeq Human]	GO:0003674 (molecular_function; IBA, IDA); GO:0005096 (GTPase activator activity; IBA, IDA); GO:0005575 (cellular_component; HDA, IDA); GO:0005576 (extracellular region; IDA); GO:0005622 (intracellular; HDA, IDA); GO:0005737 (cytoplasm; HDA, IDA); GO:0005739 (mitochondrion; HDA); GO:0008047 (enzyme activator activity; IBA, IDA); GO:0008150 (biological_process; IBA, IDA); GO:0030234 (enzyme regula…					-0.0552077	-0.0560147	0.0412712	0.0157674	0.0260808	0.0281031		-0.0539488	-0.15077	-0.187003	-0.106591	-0.0772621	-0.111708		213.884	75.9557	43.8851	-0.115482	-0.115482	-0.131295	6.43221	14.8715	0.000342762	0.00459213	0.000202549	0.000230038		0.00865801	0.065513	0.00148382	-0.772487	-0.807774	0.00322917	0.00148201		86.3902	86.3414	92.4342	90.797	91.4556
ENSMUSG00000038095	Sbno1	protein_coding	strawberry notch 1		GO:0003674 (molecular_function; IBA); GO:0003676 (nucleic acid binding; IBA); GO:0003677 (DNA binding; IBA); GO:0003682 (chromatin binding; IBA); GO:0005488 (binding; IBA); GO:0005515 (protein binding; IBA); GO:0005575 (cellular_component; IBA); GO:0005622 (intracellular; IBA); GO:0005634 (nucleus; IBA); GO:0006139 (nucleobase-containing compound metabolic process; IBA); GO:0006351 (transcription…					-0.0530826	-0.0141066	0.0950401	-0.0510373	-0.01412	0.0373065		-0.0472774	-0.170765	-0.0952707	-0.13787	-0.127296	-0.0974009		248.743	86.1529	76.12	-0.11546	-0.140501	-0.11546	7.1046	18.1474	9.4779e-05	0.00260913	5.72058e-05	7.64362e-05		0.00865801	0.0947954	0.00430478	-0.772487	-0.769465	0.00322917	0.00343049		137.932	141.737	152.954	138.129	141.735
ENSMUSG00000028382	Ptbp3	protein_coding	polypyrimidine tract binding protein 3	The protein encoded by this gene binds RNA and is a regulator of cell differentiation. The encoded protein preferentially binds to poly(G) and poly(U) sequences in vitro. Several transcript variants encoding different isoforms have been found for this gene. [provided by RefSeq, Oct 2011]. [obtained from RefSeq Human]	GO:0000375 (RNA splicing, via transesterification reactions; IMP); GO:0000377 (RNA splicing, via transesterification reactions with bulged adenosine as nucleophile; IMP); GO:0000398 (mRNA splicing, via spliceosome; IMP); GO:0002262 (myeloid cell homeostasis; IEA); GO:0002376 (immune system process; IEA); GO:0003674 (molecular_function; IBA, IEA); GO:0003676 (nucleic acid binding; IBA, IEA); GO:00…					-0.0619412	-0.0485752	0.0646917	0.0680365	-0.0170908	-0.00512085		-0.0545235	-0.165399	-0.135356	-0.135181	-0.0830541	-0.108132		261.339	89.552	64.7725	-0.11541	-0.124495	-0.11541	7.41749	19.3553	6.01436e-05	0.00182383	4.1238e-05	5.03767e-05		0.004329	0.0680979	0.00325397	-0.820768	-0.785271	0.00106903	0.00247519		170.319	171.913	186.036	186.47	175.728
ENSMUSG00000071645	Tut1	protein_coding	terminal uridylyl transferase 1, U6 snRNA-specific	This gene encodes a nucleotidyl transferase that functions as both a terminal uridylyltransferase and a nuclear poly(A) polymerase. The encoded enzyme specifically adds and removes nucleotides from the 3_ end of small nuclear RNAs and select mRNAs and may function in controlling gene expression and cell proliferation.[provided by RefSeq, Apr 2009]. Publication Note: This RefSeq record includes a …	GO:0000166 (nucleotide binding; IEA); GO:0003674 (molecular_function; IBA, IEA, ISO); GO:0003676 (nucleic acid binding; IEA, ISO); GO:0003723 (RNA binding; ISO); GO:0003729 (mRNA binding; ISO); GO:0003730 (mRNA 3-UTR binding; ISO); GO:0003824 (catalytic activity; IBA, IEA, ISO); GO:0005488 (binding; IEA, ISO); GO:0005515 (protein binding; ISO); GO:0005524 (ATP binding; IEA); GO:0005575 (cellular_…					0.119189	-0.0577789	-0.12701	-0.00191278	0.064116	0.00339708		-0.151828	-0.105016	-0.0786804	-0.0541195	-0.0718481	-0.207245		146.225	61.581	48.028	-0.114986	-0.114986	-0.125089	5.70435	8.80803	0.0046696	0.0312261	0.00358826	0.00386562		0.0411255	0.170428	0.03009	-0.627646	-0.637192	0.0288882	0.0258421		58.6961	51.8048	49.3307	53.8897	56.4603
ENSMUSG00000034317	Trim59	protein_coding	tripartite motif-containing 59		GO:0002376 (immune system process; IBA, IDA); GO:0003674 (molecular_function; IBA, IDA, IEA, IPI); GO:0003824 (catalytic activity; IBA, IDA, IEA); GO:0004842 (ubiquitin-protein transferase activity; IBA, IDA); GO:0005488 (binding; IEA, IPI); GO:0005515 (protein binding; IPI); GO:0005575 (cellular_component; IDA, IEA); GO:0005622 (intracellular; IDA); GO:0005737 (cytoplasm; IDA); GO:0005783 (endop…					-0.0619678	-0.0366717	0.0392155	0.0603466	0.0495706	-0.0504932		-0.0527354	-0.186868	-0.13374	-0.118313	-0.0461178	-0.138371		192.374	73.4734	28.8358	-0.114915	-0.114915	-0.149173	6.28854	12.8985	0.000772469	0.0082367	0.000517446	0.000593996		0.0151515	0.0922495	0.0053161	-0.724207	-0.747051	0.00773367	0.00523591		77.8512	79.246	83.58	84.8279	84.1893
ENSMUSG00000032740	Ccdc88a	protein_coding	coiled coil domain containing 88A	This gene encodes a member of the Girdin family of coiled-coil domain containing proteins. The encoded protein is an actin-binding protein that is activated by the serine/threonine kinase Akt and plays a role in cytoskeleton remodeling and cell migration. The encoded protein also enhances Akt signaling by mediating phosphoinositide 3-kinase (PI3K)-dependent activation of Akt by growth factor rece…	GO:0000226 (microtubule cytoskeleton organization; IBA); GO:0001932 (regulation of protein phosphorylation; IDA, ISO); GO:0001934 (positive regulation of protein phosphorylation; IDA, ISO); GO:0001965 (G-protein alpha-subunit binding; ISO); GO:0003674 (molecular_function; IBA, IDA, IPI, ISO); GO:0003779 (actin binding; ISO); GO:0005080 (protein kinase C binding; ISO); GO:0005085 (guanyl-nucleotid…					-0.0546986	-0.0171571	-0.0387048	0.0569149	0.0162992	0.0373465		-0.090017	-0.137548	-0.126654	-0.144203	-0.0843585	-0.0875819		275.131	88.1508	80.6694	-0.114785	-0.146101	-0.114785	7.27954	20.6918	3.67533e-05	0.00124616	2.20889e-05	2.97192e-05		0.0021645	0.050253	0.000828049	-0.869048	-0.854472	0.000242431	0.000400521		155.395	159.518	157.138	167.974	163.284
ENSMUSG00000029752	Asns	protein_coding	asparagine synthetase	The protein encoded by this gene is involved in the synthesis of asparagine. This gene complements a mutation in the temperature-sensitive hamster mutant ts11, which blocks progression through the G1 phase of the cell cycle at nonpermissive temperature. Alternatively spliced transcript variants have been described for this gene. [provided by RefSeq, May 2010]. [obtained from RefSeq Human]	GO:0000166 (nucleotide binding; IEA); GO:0000278 (mitotic cell cycle; ISO); GO:0003674 (molecular_function; IBA, IEA, ISO); GO:0003824 (catalytic activity; IBA, IEA, ISO); GO:0004066 (asparagine synthase (glutamine-hydrolyzing) activity; IBA, ISO); GO:0005488 (binding; IEA, ISO); GO:0005515 (protein binding; ISO); GO:0005524 (ATP binding; IEA); GO:0005575 (cellular_component; IBA, ISO, TAS); GO:0…					0.0254887	-0.0214118	0.0181548	-0.00953667	-0.0838624	0.0711674		-0.123323	-0.160812	-0.08806	-0.122406	-0.143417	-0.0378283		276.028	93.5738	13.5357	-0.114188	-0.114188	-0.17267	7.89501	20.7826	3.56506e-05	0.00073582	3.2628e-05	3.7299e-05		0.004329	0.050253	0.00272338	-0.820768	-0.785625	0.00106903	0.00245645		251.632	243.551	250.351	245.572	233.191
ENSMUSG00000024079	Eif2ak2	protein_coding	eukaryotic translation initiation factor 2-alpha kinase 2	The protein encoded by this gene is a serine/threonine protein kinase that is activated by autophosphorylation after binding to dsRNA. The activated form of the encoded protein can phosphorylate translation initiation factor EIF2S1, which in turn inhibits protein synthesis. This protein is also activated by manganese ions and heparin. Three transcript variants encoding two different isoforms have…	GO:0000165 (MAPK cascade; IMP, ISO); GO:0000166 (nucleotide binding; IEA); GO:0001816 (cytokine production; IMP); GO:0001817 (regulation of cytokine production; IMP); GO:0001819 (positive regulation of cytokine production; IMP); GO:0002218 (activation of innate immune response; IMP); GO:0002221 (pattern recognition receptor signaling pathway; IMP); GO:0002237 (response to molecule of bacterial or…					-0.0953509	0.00012912	-0.0657305	0.0442206	0.0398382	0.0768934		-0.00250497	-0.144798	-0.182489	-0.140743	-0.0409514	-0.131589		165.956	69.0278	40.5293	-0.113988	-0.113988	-0.134227	6.07694	10.5316	0.0021428	0.0177091	0.0015707	0.00221612		0.025974	0.166655	0.0223179	-0.675926	-0.649359	0.0158242	0.0223058		65.4658	70.0134	66.8445	72.2173	71.9952
ENSMUSG00000021906	Oxnad1	protein_coding	oxidoreductase NAD-binding domain containing 1		GO:0003674 (molecular_function; IEA); GO:0003824 (catalytic activity; IEA); GO:0005575 (cellular_component; HDA); GO:0005622 (intracellular; HDA); GO:0005737 (cytoplasm; HDA); GO:0005739 (mitochondrion; HDA); GO:0016491 (oxidoreductase activity; IEA); GO:0043226 (organelle; HDA); GO:0043227 (membrane-bounded organelle; HDA); GO:0043229 (intracellular organelle; HDA); GO:0043231 (intracellular mem…					0.00970893	-0.00896755	-0.0129556	-0.0047165	-0.0139504	0.0308811		-0.12308	-0.101156	-0.227612	-0.0558958	-0.0334164	-0.159794		131.015	51.7817	18.3013	-0.113834	-0.113834	-0.163342	5.22912	7.50852	0.00860104	0.0493035	0.00741139	0.00634605		0.0021645	0.050253	0.00741653	-0.869048	-0.788207	0.000242431	0.00232286		39.1564	38.6399	38.5305	38.7569	38.5032
ENSMUSG00000021670	Hmgcr	protein_coding	3-hydroxy-3-methylglutaryl-Coenzyme A reductase	HMG-CoA reductase is the rate-limiting enzyme for cholesterol synthesis and is regulated via a negative feedback mechanism mediated by sterols and non-sterol metabolites derived from mevalonate, the product of the reaction catalyzed by reductase. Normally in mammalian cells this enzyme is suppressed by cholesterol derived from the internalization and degradation of low density lipoprotein (LDL) v…	GO:0000165 (MAPK cascade; IGI, ISO); GO:0000166 (nucleotide binding; IEA, ISO); GO:0001678 (cellular glucose homeostasis; ISO); GO:0001932 (regulation of protein phosphorylation; IGI); GO:0001933 (negative regulation of protein phosphorylation; IGI); GO:0002790 (peptide secretion; ISO); GO:0002791 (regulation of peptide secretion; ISO); GO:0002792 (negative regulation of peptide secretion; ISO); …					0.00863492	-0.00402815	-0.000330422	0.0167351	-0.00690389	-0.0141075		-0.126191	-0.189947	-0.0116433	-0.109632	-0.124129	-0.114009		277.633	92.3975	32.5636	-0.113293	-0.113293	-0.142453	7.72211	20.9392	3.36791e-05	0.000707996	2.65788e-05	3.27266e-05		0.004329	0.050253	0.00397007	-0.820768	-0.834524	0.00106903	0.000734916		220.784	218.845	219.41	222.032	218.408
ENSMUSG00000055737	Ghr	protein_coding	growth hormone receptor	This gene encodes a member of the type I cytokine receptor family, which is a transmembrane receptor for growth hormone. Binding of growth hormone to the receptor leads to receptor dimerization and the activation of an intra- and intercellular signal transduction pathway leading to growth. Mutations in this gene have been associated with Laron syndrome, also known as the growth hormone insensitiv…	GO:0000165 (MAPK cascade; ISO); GO:0001932 (regulation of protein phosphorylation; IBA, IDA, ISO); GO:0001934 (positive regulation of protein phosphorylation; IBA, IDA, ISO); GO:0003674 (molecular_function; IBA, IDA, IEA, IPI, ISO); GO:0004888 (transmembrane signaling receptor activity; IBA, IDA, IEA, ISO); GO:0004896 (cytokine receptor activity; IBA, IDA, IEA, ISO); GO:0004903 (growth hormone re…					-0.0479325	0.00802199	0.0722643	-0.0441353	0.0497621	-0.0379807		-0.121262	-0.12574	-0.0692516	-0.19488	0.0196254	-0.16056		176.376	73.6464	43.7468	-0.113232	-0.113232	-0.129459	6.30034	11.4574	0.00142859	0.0130336	0.00114577	0.00141191		0.025974	0.128621	0.0179272	-0.675926	-0.673053	0.0158242	0.0164484		79.2359	82.409	86.2071	79.4474	84.8574
ENSMUSG00000018899	Irf1	protein_coding	interferon regulatory factor 1	IRF1 encodes interferon regulatory factor 1, a member of the interferon regulatory transcription factor (IRF) family. IRF1 serves as an activator of interferons alpha and beta transcription, and in mouse it has been shown to be required for double-stranded RNA induction of these genes. IRF1 also functions as a transcription activator of genes induced by interferons alpha, beta, and gamma. Further…	GO:0000785 (chromatin; ISO); GO:0000976 (transcription regulatory region sequence-specific DNA binding; IBA, ISO); GO:0000977 (RNA polymerase II regulatory region sequence-specific DNA binding; IBA, ISO); GO:0000978 (RNA polymerase II core promoter proximal region sequence-specific DNA binding; IBA, ISO); GO:0000981 (sequence-specific DNA binding RNA polymerase II transcription factor activity; I…					-0.0451741	0.0399386	-0.0489487	0.0710598	-0.106413	0.0895376		-0.1069	-0.18776	-0.0165102	-0.108929	-0.143743	-0.070074		137.705	58.5712	19.763	-0.112975	-0.112975	-0.160124	5.54831	8.07679	0.00656715	0.040345	0.00519405	0.00663007		0.025974	0.128174	0.0269545	-0.675926	-0.640718	0.0158242	0.0247784		46.9261	49.8386	46.8009	50.9472	44.9343
ENSMUSG00000065954	Tacc1	protein_coding	transforming, acidic coiled-coil containing protein 1	This locus may represent a breast cancer candidate gene. It is located close to FGFR1 on a region of chromosome 8 that is amplified in some breast cancers. Three transcript variants encoding different isoforms have been found for this gene. [provided by RefSeq, Apr 2009]. [obtained from RefSeq Human]	GO:0000226 (microtubule cytoskeleton organization; IBA, IEA, IMP); GO:0000278 (mitotic cell cycle; IEA); GO:0003674 (molecular_function; IDA, IPI, ISO); GO:0003712 (transcription cofactor activity; ISO); GO:0003713 (transcription coactivator activity; ISO); GO:0005102 (receptor binding; IDA, ISO); GO:0005488 (binding; IDA, IPI, ISO); GO:0005515 (protein binding; IDA, IPI, ISO); GO:0005575 (cellul…					-0.00517802	-0.0207921	0.0479548	-0.00550526	-0.0698167	0.0533374		-0.0850771	-0.0534325	-0.195329	-0.116474	-0.135953	-0.0891056		231.507	82.4944	56.1841	-0.112162	-0.112162	-0.114107	6.83722	16.5168	0.000178183	0.00359787	0.000109803	0.000114371		0.004329	0.0680979	0.00208075	-0.820768	-0.7932	0.00106903	0.00208036		118.315	117.031	122.792	118.288	113.088
ENSMUSG00000000804	Usp32	protein_coding	ubiquitin specific peptidase 32		GO:0003674 (molecular_function; IBA, ISO); GO:0003824 (catalytic activity; IBA, ISO); GO:0004843 (ubiquitin-specific protease activity; IBA, ISO); GO:0005575 (cellular_component; IBA, ISO); GO:0005622 (intracellular; IBA, ISO); GO:0005737 (cytoplasm; IBA, ISO); GO:0005794 (Golgi apparatus; IBA, ISO); GO:0005829 (cytosol; ISO); GO:0007154 (cell communication; ISO); GO:0007165 (signal transduction;…					-0.0428515	0.0528868	0.0114401	-0.0376094	0.00996503	0.00616897		-0.124601	-0.137474	-0.0420206	-0.160124	-0.0593053	-0.117963		186.482	69.7544	41.0742	-0.112079	-0.112079	-0.131817	6.11363	12.3651	0.000967742	0.00974973	0.000657646	0.000893223		0.004329	0.050253	0.0012491	-0.820768	-0.81824	0.00106903	0.0011414		69.7738	74.6297	72.4879	70.0314	72.4128
ENSMUSG00000028282	Casp8ap2	protein_coding	caspase 8 associated protein 2	This protein is highly similar to FLASH, a mouse apoptotic protein identified by its interaction with the death-effector domain (DED) of caspase 8. Studies of FLASH protein suggested that this protein may be a component of the death-inducing signaling complex that includes Fas receptor, Fas-binding adapter FADD, and caspase 8, and plays a regulatory role in Fas-mediated apoptosis. Alternative spl…	GO:0002020 (protease binding; IPI); GO:0003674 (molecular_function; IBA, IDA, IPI, ISO); GO:0003712 (transcription cofactor activity; IBA, ISO); GO:0003714 (transcription corepressor activity; IBA, ISO); GO:0005488 (binding; IDA, IPI, ISO); GO:0005515 (protein binding; IDA, IPI, ISO); GO:0005575 (cellular_component; IBA, ISO); GO:0005622 (intracellular; IBA, ISO); GO:0005634 (nucleus; IBA, ISO); …					-0.11396	-0.0530291	0.0405901	0.0426295	0.125564	-0.0417945		-0.0382913	-0.185198	-0.180893	-0.136088	-0.0789778	-0.0376788		168.313	76.0855	84.4058	-0.112031	-0.150168	-0.112031	6.44398	10.7389	0.00195352	0.0250422	0.00153886	0.00168183		0.0930736	0.329794	0.0365563	-0.531085	-0.612167	0.0756128	0.0343647		83.467	87.1107	93.018	93.151	98.7219
ENSMUSG00000017485	Top2b	protein_coding	topoisomerase (DNA) II beta	This gene encodes a DNA topoisomerase, an enzyme that controls and alters the topologic states of DNA during transcription. This nuclear enzyme is involved in processes such as chromosome condensation, chromatid separation, and the relief of torsional stress that occurs during DNA transcription and replication. It catalyzes the transient breaking and rejoining of two strands of duplex DNA which a…	GO:0000003 (reproduction; IBA); GO:0000166 (nucleotide binding; IEA); GO:0000280 (nuclear division; IBA); GO:0000712 (resolution of meiotic recombination intermediates; IBA); GO:0000819 (sister chromatid segregation; IBA); GO:0000902 (cell morphogenesis; IMP); GO:0001764 (neuron migration; IMP); GO:0001775 (cell activation; IMP, ISO); GO:0002376 (immune system process; IMP, ISO); GO:0002521 (leuk…					-0.082953	0.00263266	0.0146719	0.028692	0.0319979	0.00495854		-0.0371325	-0.14747	-0.166882	-0.142967	-0.0891854	-0.0837014		304.454	96.2809	67.3326	-0.112025	-0.124566	-0.112025	8.40341	23.5807	1.31379e-05	0.00055844	1.48316e-05	1.74782e-05		0.004329	0.0680979	0.00178395	-0.820768	-0.800886	0.00106903	0.00174551		332.022	352.375	355.337	358.816	359.642
ENSMUSG00000056536	Pign	protein_coding	phosphatidylinositol glycan anchor biosynthesis, class N	This gene encodes a protein that is involved in glycosylphosphatidylinositol (GPI)-anchor biosynthesis. The GPI-anchor is a glycolipid found on many blood cells and serves to anchor proteins to the cell surface. This protein is expressed in the endoplasmic reticulum and transfers phosphoethanolamine (EtNP) to the first mannose of the GPI anchor. Two alternatively spliced variants, which encode an…	GO:0003674 (molecular_function; IBA, IEA, TAS); GO:0003824 (catalytic activity; IBA, IEA, TAS); GO:0005575 (cellular_component; IBA, IEA, ISO); GO:0005622 (intracellular; IBA, IEA, ISO); GO:0005737 (cytoplasm; IBA, IEA, ISO); GO:0005783 (endoplasmic reticulum; IBA, IEA); GO:0005789 (endoplasmic reticulum membrane; IBA); GO:0005829 (cytosol; ISO); GO:0005886 (plasma membrane; ISO); GO:0006497 (pro…					-0.0975304	-0.0469628	0.0766039	0.0822622	0.017771	-0.0321439		-0.0866476	-0.129077	-0.0791548	-0.171205	-0.0924194	-0.0880383		205.052	80.1764	77.599	-0.111728	-0.138821	-0.111728	6.68725	14.0548	0.00047726	0.0091359	0.000352182	0.000420451		0.025974	0.166655	0.0138215	-0.675926	-0.718066	0.0158242	0.0085357		100.007	103.61	112.964	113.412	108.41
ENSMUSG00000019951	Uhrf1bp1l	protein_coding	UHRF1 (ICBP90) binding protein 1-like		GO:0003674 (molecular_function; ISO, ND); GO:0005215 (transporter activity; ISO); GO:0005319 (lipid transporter activity; ISO); GO:0005488 (binding; ISO); GO:0005515 (protein binding; ISO); GO:0005575 (cellular_component; IEA, ISO); GO:0005622 (intracellular; IEA, ISO); GO:0005737 (cytoplasm; IEA, ISO); GO:0005768 (endosome; IEA, ISO); GO:0005769 (early endosome; ISO); GO:0005829 (cytosol; ISO); …					0.00251005	0.00997514	-0.0185011	0.023148	-0.0384582	0.021326		-0.138005	-0.139567	-0.108313	-0.106161	-0.0781575	-0.0936969		276.731	86.5248	66.5369	-0.111673	-0.123347	-0.111673	7.13231	20.8478	3.47248e-05	0.00119847	1.95241e-05	2.31728e-05		0.0021645	0.050253	1.31397e-05	-0.869048	-0.928777	0.000242431	1.27963e-05		145.933	146.695	143.808	148.05	141.819
ENSMUSG00000035597	Prpf39	protein_coding	pre-mRNA processing factor 39		GO:0000243 (commitment complex; IBA); GO:0000245 (spliceosomal complex assembly; IBA); GO:0000375 (RNA splicing, via transesterification reactions; IBA); GO:0000377 (RNA splicing, via transesterification reactions with bulged adenosine as nucleophile; IBA); GO:0000395 (mRNA 5-splice site recognition; IBA); GO:0000398 (mRNA splicing, via spliceosome; IBA); GO:0003674 (molecular_function; IBA); GO:…					-0.0657063	-0.096209	0.0746948	0.0463945	-0.00661021	0.0474362		-0.0316872	-0.150676	-0.235353	-0.156134	-0.0485167	-0.0305894		170.598	77.2271	72.4356	-0.111046	-0.130829	-0.111046	6.5109	10.9416	0.001787	0.02364	0.00140382	0.00165363		0.0649351	0.27311	0.0333657	-0.579365	-0.615853	0.0483594	0.0329986		90.3905	88.4785	99.7317	97.7749	94.2118
ENSMUSG00000021366	Hivep1	protein_coding	human immunodeficiency virus type I enhancer binding protein 1	This gene encodes a transcription factor belonging to the ZAS family, members of which are large proteins that contain a ZAS domain - a modular protein structure consisting of a pair of C2H2 zinc fingers with an acidic-rich region and a serine/threonine-rich sequence. These proteins bind specifically to the DNA sequence motif, GGGACTTTCC, found in the enhancer elements of several viral promoters,…	GO:0000122 (negative regulation of transcription from RNA polymerase II promoter; IDA, IGI, ISO); GO:0000976 (transcription regulatory region sequence-specific DNA binding; IBA, IDA); GO:0000977 (RNA polymerase II regulatory region sequence-specific DNA binding; IBA, IDA); GO:0000978 (RNA polymerase II core promoter proximal region sequence-specific DNA binding; IBA, IDA); GO:0000981 (sequence-sp…					-0.0156602	0.020886	0.0304559	-0.0447742	-0.0212701	0.0303626		-0.0189657	-0.108369	-0.147874	-0.107926	-0.0973359	-0.166937		154.977	60.3961	67.0299	-0.111019	-0.123761	-0.111019	5.64209	9.5666	0.0032982	0.0359075	0.00241562	0.00290304		0.00865801	0.0947954	0.00187409	-0.772487	-0.812797	0.00322917	0.00131002		51.2341	52.5742	52.9308	50.1906	51.0314
ENSMUSG00000015755	Tab2	protein_coding	TGF-beta activated kinase 1/MAP3K7 binding protein 2	The protein encoded by this gene is an activator of MAP3K7/TAK1, which is required for for the IL-1 induced activation of nuclear factor kappaB and MAPK8/JNK. This protein forms a kinase complex with TRAF6, MAP3K7 and TAB1, and it thus serves as an adaptor that links MAP3K7 and TRAF6. This protein, along with TAB1 and MAP3K7, also participates in the signal transduction induced by TNFSF11/RANKl t…	GO:0000323 (lytic vacuole; IEA); GO:0001932 (regulation of protein phosphorylation; IBA, ISO); GO:0001934 (positive regulation of protein phosphorylation; IBA, ISO); GO:0002237 (response to molecule of bacterial origin; ISO); GO:0003674 (molecular_function; IBA, IEA, IPI, ISO); GO:0005488 (binding; IBA, IEA, IPI, ISO); GO:0005515 (protein binding; IBA, IEA, IPI, ISO); GO:0005575 (cellular_compone…					0.0566717	-0.0406739	-0.0293165	-0.0512751	0.0306701	0.0339235		-0.0456514	-0.100381	-0.109245	-0.127725	-0.151436	-0.114171		264.897	91.1088	58.3982	-0.110956	-0.112199	-0.110956	7.57274	19.6987	5.29393e-05	0.00164982	4.06992e-05	5.55994e-05		0.004329	0.0680979	0.00138566	-0.820768	-0.819867	0.00106903	0.00109438		205.475	192.003	193.528	190.59	201.787
ENSMUSG00000039988	Ankrd13c	protein_coding	ankyrin repeat domain 13c		GO:0003674 (molecular_function; IBA, ISO); GO:0005102 (receptor binding; IBA, ISO); GO:0005488 (binding; IBA, ISO); GO:0005515 (protein binding; IBA, ISO); GO:0005575 (cellular_component; IBA, IEA, ISO); GO:0005622 (intracellular; IBA, ISO); GO:0005737 (cytoplasm; IBA, ISO); GO:0005783 (endoplasmic reticulum; ISO); GO:0006621 (protein retention in ER lumen; IBA, ISO); GO:0006915 (apoptotic proces…					-0.0271124	-0.0169309	0.0378609	6.63541e-05	0.00570749	0.000408516		-0.0687274	-0.0992383	-0.0877963	-0.210719	-0.00782681	-0.155853		195.467	77.3396	62.4892	-0.110928	-0.117487	-0.110928	6.52169	13.1782	0.000686185	0.0118768	0.0005747	0.000737896		0.00865801	0.0947954	0.011524	-0.772487	-0.746882	0.00322917	0.00525174		93.6215	94.2916	97.9803	95.4209	95.7987
ENSMUSG00000006678	Pola1	protein_coding	polymerase (DNA directed), alpha 1	This gene encodes the catalytic subunit of DNA polymerase, which together with a regulatory and two primase subunits, forms the DNA polymerase alpha complex. The catalytic subunit plays an essential role in the initiation of DNA replication. [provided by RefSeq, Mar 2010]. Publication Note: This RefSeq record includes a subset of the publications that are available for this gene. Please see the G…	GO:0000166 (nucleotide binding; ISO); GO:0000228 (nuclear chromosome; IBA, IDA, IPI, ISO); GO:0000278 (mitotic cell cycle; IBA); GO:0000428 (DNA-directed RNA polymerase complex; IBA, IDA, IPI, ISO); GO:0000731 (DNA synthesis involved in DNA repair; ISO); GO:0000785 (chromatin; ISO); GO:0001816 (cytokine production; ISO); GO:0001817 (regulation of cytokine production; ISO); GO:0003674 (molecular_f…					-0.0543557	0.0332702	-0.00875275	0.0583295	0.0441116	-0.0726029		-0.0199817	-0.214202	-0.203384	-0.0823132	-0.0558213	-0.095242		197.154	82.6847	74.2346	-0.110888	-0.133069	-0.110888	6.85236	13.3319	0.00064356	0.0113427	0.000474488	0.000480443		0.0151515	0.128621	0.0177014	-0.724207	-0.673511	0.00773367	0.0163476		115.546	122.844	119.289	125.014	123.778
ENSMUSG00000001173	Ocrl	protein_coding	OCRL, inositol polyphosphate-5-phosphatase	This gene encodes a phosphatase enzyme that is involved in actin polymerization and is found in the trans-Golgi network. Mutations in this gene cause oculocerebrorenal syndrome of Lowe and also Dent disease. [provided by RefSeq, Jul 2008]. [obtained from RefSeq Human]	GO:0001701 (in utero embryonic development; IGI); GO:0001750 (photoreceptor outer segment; ISO); GO:0003674 (molecular_function; IBA, IDA, IEA, ISO); GO:0003824 (catalytic activity; IBA, IDA, IEA, ISO); GO:0004439 (phosphatidylinositol-4,5-bisphosphate 5-phosphatase activity; IBA, IDA); GO:0004445 (inositol-polyphosphate 5-phosphatase activity; IEA); GO:0005096 (GTPase activator activity; ISO); G…					0.0205869	0.011557	-0.0765562	0.0599069	0.00957682	-0.0250714		-0.0436692	-0.0648049	-0.186334	-0.0718484	-0.110383	-0.189012		165.56	67.1078	76.5525	-0.110777	-0.136531	-0.110777	5.97494	10.4955	0.00217536	0.0269001	0.00161741	0.00161195		0.0151515	0.128621	0.00601233	-0.724207	-0.743694	0.00773367	0.00555819		66.1582	65.7391	61.785	68.0137	65.6476
ENSMUSG00000071337	Tia1	protein_coding	cytotoxic granule-associated RNA binding protein 1	The product encoded by this gene is a member of a RNA-binding protein family and possesses nucleolytic activity against cytotoxic lymphocyte (CTL) target cells. It has been suggested that this protein may be involved in the induction of apoptosis as it preferentially recognizes poly(A) homopolymers and induces DNA fragmentation in CTL targets. The major granule-associated species is a 15-kDa prot…	GO:0000375 (RNA splicing, via transesterification reactions; IDA, ISO); GO:0000377 (RNA splicing, via transesterification reactions with bulged adenosine as nucleophile; IDA, ISO); GO:0000380 (alternative mRNA splicing, via spliceosome; IDA, ISO); GO:0000381 (regulation of alternative mRNA splicing, via spliceosome; IDA, ISO); GO:0000398 (mRNA splicing, via spliceosome; IDA, ISO); GO:0001816 (cyt…					-0.0405767	0.0567037	-0.00643134	-0.0730351	0.0425516	0.0207878		-0.184528	-0.106657	-0.0993644	-0.0856554	-0.0609213	-0.127176		173.788	67.9986	46.6355	-0.110165	-0.110165	-0.122766	6.02292	11.2265	0.00157934	0.0140681	0.00116872	0.00112599		0.004329	0.0680979	0.00224756	-0.820768	-0.795188	0.00106903	0.00198943		65.5427	70.1844	67.1364	64.0623	69.4895
ENSMUSG00000039501	Znfx1	protein_coding	zinc finger, NFX1-type containing 1		GO:0002218 (activation of innate immune response; IMP); GO:0002253 (activation of immune response; IMP); GO:0002376 (immune system process; IEA, IMP); GO:0002682 (regulation of immune system process; IMP); GO:0002684 (positive regulation of immune system process; IMP); GO:0002831 (regulation of response to biotic stimulus; IMP); GO:0002833 (positive regulation of response to biotic stimulus; IMP)…					-0.0305206	0.0383516	-0.0592398	0.0204294	0.00372905	0.0272504		-0.14028	-0.031622	-0.116813	-0.108123	-0.116906	-0.143191		194.705	73.3524	92.5878	-0.110098	-0.168541	-0.110098	6.28112	13.1088	0.000706375	0.0121716	0.000501094	0.000515756		0.004329	0.0680979	0.00070053	-0.820768	-0.836262	0.00106903	0.000699279		78.9282	82.8364	77.3528	81.8014	80.8484
ENSMUSG00000022270	Retreg1	protein_coding	reticulophagy regulator 1	The protein encoded by this gene is a cis-Golgi transmembrane protein that may be necessary for the long-term survival of nociceptive and autonomic ganglion neurons. Mutations in this gene are a cause of hereditary sensory and autonomic neuropathy type IIB (HSAN IIB), and this gene may also play a role in susceptibility to vascular dementia. Alternatively spliced transcript variants encoding mult…	GO:0000422 (mitochondrion degradation; IDA); GO:0000423 (macromitophagy; IDA); GO:0003008 (system process; ISO); GO:0003674 (molecular_function; IMP, IPI, ISO); GO:0005488 (binding; IPI, ISO); GO:0005515 (protein binding; IPI, ISO); GO:0005575 (cellular_component; IDA, IEA, ISO); GO:0005622 (intracellular; IDA, IEA, ISO); GO:0005634 (nucleus; ISO); GO:0005654 (nucleoplasm; ISO); GO:0005730 (nucle…					-0.0811263	-0.0207999	0.0356897	0.0188746	-0.013172	0.0605339		-0.0236288	-0.085531	-0.181983	-0.139306	-0.119968	-0.0881718		162.516	65.8796	46.6442	-0.10979	-0.10979	-0.122161	5.91822	10.2282	0.00245194	0.0195719	0.00181603	0.00219149		0.004329	0.0680979	0.00524586	-0.820768	-0.746964	0.00106903	0.00524404		59.2346	61.8067	64.3148	63.5579	62.1397
ENSMUSG00000016018	Mtrex	protein_coding	Mtr4 exosome RNA helicase		GO:0000166 (nucleotide binding; IEA, ISO); GO:0000176 (nuclear exosome (RNase complex); ISO); GO:0000178 (exosome (RNase complex); ISO); GO:0000460 (maturation of 5.8S rRNA; IBA, ISO); GO:0003674 (molecular_function; IBA, IEA, ISO); GO:0003676 (nucleic acid binding; IEA); GO:0003723 (RNA binding; IEA); GO:0003724 (RNA helicase activity; IBA, ISO); GO:0003824 (catalytic activity; IBA, IEA, ISO); G…					-0.054654	-0.0375401	0.0159187	0.0233198	0.00796044	0.0449952		-0.0220295	-0.13213	-0.151579	-0.0973509	-0.136537	-0.111747		242.039	85.7724	36.1616	-0.109683	-0.109683	-0.134849	7.07196	17.512	0.000121103	0.00197489	7.81688e-05	9.49232e-05		0.00865801	0.0680979	0.00138838	-0.772487	-0.812444	0.00322917	0.00132157		134.393	136.009	141.181	141.912	140.399
ENSMUSG00000027326	Knl1	protein_coding	kinetochore scaffold 1	The protein encoded by this gene is a component of the multiprotein assembly that is required for creation of kinetochore-microtubule attachments and chromosome segregation. The encoded protein functions as a scaffold for proteins that influence the spindle assembly checkpoint during the eukaryotic cell cycle and it interacts with at least five different kinetochore proteins and two checkpoint ki…	GO:0000070 (mitotic sister chromatid segregation; ISO); GO:0000075 (cell cycle checkpoint; ISO); GO:0000278 (mitotic cell cycle; ISO); GO:0000280 (nuclear division; ISO); GO:0000775 (chromosome, centromeric region; IEA, ISO, NAS); GO:0000776 (kinetochore; ISO, NAS); GO:0000779 (condensed chromosome, centromeric region; ISO, NAS); GO:0000793 (condensed chromosome; ISO, NAS); GO:0000819 (sister chr…					-0.0847862	0.0340694	-0.0168709	0.106993	-0.0130423	-0.0263627		-0.0745365	-0.154388	-0.131594	-0.152666	-0.029503	-0.0895273		194.469	79.5364	94.9663	-0.109386	-0.176388	-0.109386	6.64309	13.0873	0.000712761	0.0122633	0.000552009	0.000675422		0.00865801	0.0947954	0.0123176	-0.772487	-0.702239	0.00322917	0.0108892		97.6987	106.174	102.456	111.731	102.731
ENSMUSG00000009647	Mcu	protein_coding	mitochondrial calcium uniporter	This gene encodes a calcium transporter that localizes to the mitochondrial inner membrane. The encoded protein interacts with mitochondrial calcium uptake 1. Alternative splicing results in multiple transcript variants. [provided by RefSeq, Jul 2012]. [obtained from RefSeq Human]	GO:0000266 (mitochondrial fission; ISO); GO:0002376 (immune system process; ISO); GO:0002682 (regulation of immune system process; ISO); GO:0002684 (positive regulation of immune system process; ISO); GO:0002685 (regulation of leukocyte migration; ISO); GO:0002687 (positive regulation of leukocyte migration; ISO); GO:0002688 (regulation of leukocyte chemotaxis; ISO); GO:0002690 (positive regulati…					0.0251506	-0.0621204	0.0456876	-0.00233712	-0.0733111	0.0669303		-0.0603172	-0.0633794	-0.0870005	-0.177125	-0.0484846	-0.170855		156.676	66.2083	46.7566	-0.109253	-0.109253	-0.121493	5.93579	9.7159	0.00308528	0.0232089	0.00251899	0.00344779		0.0411255	0.170428	0.0119906	-0.627646	-0.696053	0.0288882	0.0119288		64.5427	60.6954	65.4823	63.3057	60.2187
ENSMUSG00000054693	Adam10	protein_coding	a disintegrin and metallopeptidase domain 10	Members of the ADAM family are cell surface proteins with a unique structure possessing both potential adhesion and protease domains. This gene encodes and ADAM family member that cleaves many proteins including TNF-alpha and E-cadherin. [provided by RefSeq, Jul 2008]. Publication Note: This RefSeq record includes a subset of the publications that are available for this gene. Please see the Gene …	GO:0000902 (cell morphogenesis; ISO); GO:0001558 (regulation of cell growth; ISO); GO:0001701 (in utero embryonic development; IMP); GO:0001775 (cell activation; ISO); GO:0001944 (vasculature development; IMP); GO:0002274 (myeloid leukocyte activation; ISO); GO:0002376 (immune system process; ISO); GO:0002682 (regulation of immune system process; ISO); GO:0002684 (positive regulation of immune sy…					-0.0616303	0.00962705	0.0750285	-0.00500548	-0.0169384	-0.00108138		-0.0460449	-0.119734	-0.16388	-0.162363	-0.0732178	-0.0791414		233.994	86.2221	64.7898	-0.109244	-0.118213	-0.109244	7.11229	16.7486	0.000162452	0.00397097	0.000116724	0.000142599		0.004329	0.0680979	0.00264913	-0.820768	-0.782122	0.00106903	0.0026469		137.624	144.643	151.398	143.173	141.986
ENSMUSG00000030002	Dusp11	protein_coding	dual specificity phosphatase 11 (RNA/RNP complex 1-interacting)	The protein encoded by this gene is a member of the dual specificity protein phosphatase subfamily. These phosphatases inactivate their target kinases by dephosphorylating both the phosphoserine/threonine and phosphotyrosine residues. They negatively regulate members of the mitogen-activated protein (MAP) kinase superfamily (MAPK/ERK, SAPK/JNK, p38), which is associated with cellular proliferatio…	GO:0001650 (fibrillar center; ISO); GO:0003674 (molecular_function; IBA, IEA, ISO); GO:0003676 (nucleic acid binding; ISO); GO:0003723 (RNA binding; ISO); GO:0003824 (catalytic activity; IBA, IEA, ISO); GO:0004651 (polynucleotide 5-phosphatase activity; IBA, ISO); GO:0004721 (phosphoprotein phosphatase activity; IEA, ISO); GO:0004725 (protein tyrosine phosphatase activity; ISO); GO:0005488 (bindi…					-0.0283474	-0.0294376	-0.00807337	-0.0180097	0.0555156	0.0283525		-0.0800957	-0.0920483	-0.0863541	-0.10168	-0.168031	-0.120561		259.347	87.8395	35.8675	-0.109231	-0.109231	-0.134417	7.24377	19.1664	6.46849e-05	0.00118901	4.37578e-05	5.1729e-05		0.0021645	0.050253	0.000257397	-0.869048	-0.869644	0.000242431	0.000237213		154.164	154.047	156.36	155.28	163.451
ENSMUSG00000025666	Tmem47	protein_coding	transmembrane protein 47	This gene encodes a member of the PMP22/EMP/claudin protein family. The encoded protein is localized to the ER and the plasma membrane. In dogs, transcripts of this gene exist at high levels in the brain. [provided by RefSeq, Jul 2008]. Sequence Note: This RefSeq record was created from transcript and genomic sequence data to make the sequence consistent with the reference genome assembly. The ge…	GO:0003674 (molecular_function; IPI); GO:0005488 (binding; IPI); GO:0005515 (protein binding; IPI); GO:0005575 (cellular_component; IBA, IDA, IEA, ISO); GO:0005886 (plasma membrane; ISO); GO:0005911 (cell-cell junction; IBA, IDA); GO:0007155 (cell adhesion; IBA); GO:0008150 (biological_process; IBA); GO:0009987 (cellular process; IBA); GO:0016020 (membrane; IEA, ISO); GO:0030054 (cell junction; I…					-0.14089	-0.0729334	0.0588703	0.0797284	0.0428141	0.0324104		-0.114339	-0.0493452	-0.165865	-0.169212	-0.0837881	-0.0516087		140.28	63.5703	62.74	-0.109072	-0.115899	-0.109072	5.80071	8.29617	0.00592068	0.0539015	0.00497929	0.00525765		0.0649351	0.27311	0.0332282	-0.579365	-0.630065	0.0483594	0.0280931		52.3111	54.8823	60.2282	61.1198	59.5505
ENSMUSG00000026933	Camsap1	protein_coding	calmodulin regulated spectrin-associated protein 1		GO:0000226 (microtubule cytoskeleton organization; IBA, ISO); GO:0000902 (cell morphogenesis; ISO); GO:0003674 (molecular_function; IBA, ISO); GO:0005488 (binding; IBA, ISO); GO:0005515 (protein binding; IBA, ISO); GO:0005516 (calmodulin binding; ISO); GO:0005575 (cellular_component; IBA, IEA, ISO); GO:0005622 (intracellular; IBA, IEA, ISO); GO:0005737 (cytoplasm; IEA); GO:0005856 (cytoskeleton; …					-0.0665497	-0.00821	0.0584163	0.100442	-0.0595561	-0.0245421		-0.15643	-0.0763546	-0.161641	-0.0930283	-0.0843234	-0.0977437		179.47	73.508	68.8289	-0.109038	-0.123227	-0.109038	6.29056	11.733	0.00126686	0.0183322	0.000932295	0.000801954		0.0021645	0.050253	0.00894396	-0.869048	-0.742683	0.000242431	0.00565807		77.5435	80.7847	84.6503	87.1819	77.9252
ENSMUSG00000032582	Rbm6	protein_coding	RNA binding motif protein 6		GO:0000375 (RNA splicing, via transesterification reactions; IBA); GO:0000377 (RNA splicing, via transesterification reactions with bulged adenosine as nucleophile; IBA); GO:0000398 (mRNA splicing, via spliceosome; IBA); GO:0003674 (molecular_function; IBA); GO:0003676 (nucleic acid binding; IBA); GO:0003723 (RNA binding; IBA); GO:0005488 (binding; IBA); GO:0005575 (cellular_component; IBA, IDA);…					-0.00305161	-0.0627217	0.00543574	0.0138256	0.0196133	0.0268987		-0.0179337	-0.152916	-0.130262	-0.150801	-0.132417	-0.0442825		212.687	80.704	42.8213	-0.108982	-0.108982	-0.126118	6.71881	14.7607	0.000358465	0.0047475	0.000245872	0.000346301		0.00865801	0.0947954	0.00473625	-0.772487	-0.773908	0.00322917	0.00313771		109.007	104.55	109.656	110.302	110.749
ENSMUSG00000092274	Neat1	lncRNA	nuclear paraspeckle assembly transcript 1 (non-protein coding)		GO:0003674 (molecular_function; IPI); GO:0005488 (binding; IPI); GO:0005515 (protein binding; IPI); GO:0005575 (cellular_component; IDA); GO:0005622 (intracellular; IDA); GO:0005634 (nucleus; IDA); GO:0005654 (nucleoplasm; IDA); GO:0006950 (response to stress; IEP); GO:0006996 (organelle organization; IMP); GO:0006997 (nucleus organization; IMP); GO:0008150 (biological_process; IDA, IEP, IMP); GO…					-0.0268341	-0.0252454	0.00339755	0.0347239	-0.018509	0.0324671		-0.0354186	-0.112358	-0.124052	-0.146344	-0.105202	-0.126688		405.148	99.0054	98.9708	-0.108927	-0.209358	-0.108927	9.67516	33.9716	4.57575e-07	3.43538e-05	1.12913e-06	1.40687e-06		0.0021645	0.050253	0.000295535	-0.869048	-0.869239	0.000242431	0.000240749		831.977	832.895	849.616	868.288	836.798
ENSMUSG00000032018	Sc5d	protein_coding	sterol-C5-desaturase	This gene encodes an enzyme of cholesterol biosynthesis. The encoded protein catalyzes the conversion of lathosterol into 7-dehydrocholesterol. Mutations in this gene have been associated with lathosterolosis. Alternatively spliced transcript variants encoding the same protein have been described. [provided by RefSeq, Jul 2008]. [obtained from RefSeq Human]	GO:0000248 (C-5 sterol desaturase activity; IBA, ISO); GO:0003674 (molecular_function; IBA, IEA, ISO); GO:0003824 (catalytic activity; IBA, IEA, ISO); GO:0005488 (binding; IEA); GO:0005506 (iron ion binding; IEA); GO:0005575 (cellular_component; IBA, IEA); GO:0005622 (intracellular; IEA); GO:0005737 (cytoplasm; IEA); GO:0005783 (endoplasmic reticulum; IEA); GO:0006066 (alcohol metabolic process; …					-0.0336285	0.00363854	0.10541	-0.100479	0.00394153	0.0211172		-0.0693984	-0.0310881	-0.139545	-0.182319	-0.114216	-0.0931031		158.76	68.2408	70.2301	-0.10884	-0.125178	-0.10884	6.03908	9.89739	0.00284084	0.0321073	0.00231036	0.00263645		0.025974	0.166655	0.0153513	-0.675926	-0.685021	0.0158242	0.0139632		66.6197	68.3892	73.4609	63.5579	68.4038
ENSMUSG00000056537	Rlim	protein_coding	ring finger protein, LIM domain interacting	The protein encoded by this gene is a RING-H2 zinc finger protein. It has been shown to be an E3 ubiquitin protein ligase that targets LIM domain binding 1 (LDB1/CLIM), and causes proteasome-dependent degradation of LDB1. This protein and LDB1 are co-repressors of LHX1/LIM-1, a homeodomain transcription factor. Multiple alternatively spliced variants, encoding the same protein, have been identifi…	GO:0000122 (negative regulation of transcription from RNA polymerase II promoter; IGI); GO:0003674 (molecular_function; IBA, IDA, IEA, IPI); GO:0003824 (catalytic activity; IBA, IDA, IEA); GO:0004842 (ubiquitin-protein transferase activity; IBA, IDA); GO:0005488 (binding; IEA, IPI); GO:0005515 (protein binding; IPI); GO:0005575 (cellular_component; IBA, IDA, ISO); GO:0005622 (intracellular; IBA, …					-0.0879731	-0.00720654	0.0262848	-0.00379978	0.059968	0.0127266		-0.116054	-0.0834675	-0.0891186	-0.161386	-0.0645132	-0.120039		235.232	85.5561	98.054	-0.108462	-0.195732	-0.108462	7.05911	16.8654	0.000155223	0.00385127	0.000116487	0.000136111		0.00865801	0.0947954	0.00222389	-0.772487	-0.805713	0.00322917	0.00155741		130.085	137.633	140.889	137.961	144.241
ENSMUSG00000019943	Atp2b1	protein_coding	ATPase, Ca++ transporting, plasma membrane 1	The protein encoded by this gene belongs to the family of P-type primary ion transport ATPases characterized by the formation of an aspartyl phosphate intermediate during the reaction cycle. These enzymes remove bivalent calcium ions from eukaryotic cells against very large concentration gradients and play a critical role in intracellular calcium homeostasis. The mammalian plasma membrane calcium…	GO:0000166 (nucleotide binding; IEA); GO:0001503 (ossification; IMP); GO:0001772 (immunological synapse; IDA); GO:0001816 (cytokine production; IMP); GO:0001817 (regulation of cytokine production; IMP); GO:0001818 (negative regulation of cytokine production; IMP); GO:0003008 (system process; IMP); GO:0003012 (muscle system process; IMP); GO:0003013 (circulatory system process; IMP); GO:0003018 (v…					-0.0593526	-0.022602	0.0688165	0.0174808	-0.0292661	0.0249233		-0.0733635	-0.143377	-0.165005	-0.173688	-0.0759976	-0.0134866		239.83	93.6343	63.0427	-0.10827	-0.115176	-0.10827	7.90955	17.3001	0.000131149	0.00338469	0.000147296	0.000160991		0.0151515	0.128621	0.00771004	-0.724207	-0.729259	0.00773367	0.00711727		239.4	245.603	261.735	252.55	244.466
ENSMUSG00000049090	Zadh2	protein_coding	zinc binding alcohol dehydrogenase, domain containing 2		GO:0003674 (molecular_function; IBA, IEA, IMP); GO:0003824 (catalytic activity; IBA, IEA, IMP); GO:0005488 (binding; IEA); GO:0005575 (cellular_component; HDA, IDA); GO:0005622 (intracellular; HDA, IDA); GO:0005737 (cytoplasm; HDA, IDA); GO:0005739 (mitochondrion; HDA); GO:0005777 (peroxisome; IDA); GO:0006629 (lipid metabolic process; IEA); GO:0008150 (biological_process; IEA, IMP); GO:0008152 (…					0.0117462	0.053389	0.0809147	-0.0783578	0.0142864	-0.0819786		-0.0963292	-0.159788	-0.105597	-0.059863	-0.149169	-0.0883955		172.418	72.6864	75.2984	-0.107558	-0.13122	-0.107558	6.24966	11.1034	0.00166484	0.0225133	0.00132116	0.00108456		0.00865801	0.0947954	0.00937225	-0.772487	-0.738047	0.00322917	0.00613375		79.6206	81.9816	83.58	74.7394	79.7626
ENSMUSG00000057133	Chd6	protein_coding	chromodomain helicase DNA binding protein 6	This gene encodes a member of the chromodomain/helicase/DNA-binding domain family of chromatin remodeling enzymes. This protein has been found to be specifically involved in transcription initiation and elongation. Homozygous knockout mice exhibit impaired motor coordination. A pseudogene has been identified on chromosome 8. Alternative splicing of this gene results in multiple transcript variant…	GO:0000166 (nucleotide binding; IEA); GO:0000785 (chromatin; IBA); GO:0001221 (transcription cofactor binding; ISO); GO:0003674 (molecular_function; IBA, IEA, ISO); GO:0003676 (nucleic acid binding; IBA); GO:0003677 (DNA binding; IBA); GO:0003682 (chromatin binding; IBA); GO:0003824 (catalytic activity; IBA, IEA, ISO); GO:0004386 (helicase activity; IEA); GO:0005488 (binding; IBA, IEA, ISO); GO:0…					-0.0323802	0.0465769	0.016222	0.0406711	-0.0921558	0.0210659		-0.0940565	-0.134299	-0.152933	-0.130847	-0.0765654	-0.042538		191.462	76.4487	78.5937	-0.107398	-0.135402	-0.107398	6.46661	12.8143	0.000799345	0.0133363	0.000582838	0.000671384		0.00865801	0.0947954	0.0038448	-0.772487	-0.77104	0.00322917	0.00332442		89.6212	94.719	92.7261	94.328	85.9432
ENSMUSG00000048379	Socs4	protein_coding	suppressor of cytokine signaling 4	The protein encoded by this gene contains a SH2 domain and a SOCS BOX domain. The protein thus belongs to the suppressor of cytokine signaling (SOCS), also known as STAT-induced STAT inhibitor (SSI), protein family. SOCS family members are known to be cytokine-inducible negative regulators of cytokine signaling. Two alternatively spliced transcript variants encoding the same protein have been fou…	GO:0001932 (regulation of protein phosphorylation; ISO); GO:0001933 (negative regulation of protein phosphorylation; ISO); GO:0003674 (molecular_function; IBA); GO:0005575 (cellular_component; IBA, TAS); GO:0005622 (intracellular; TAS); GO:0005737 (cytoplasm; TAS); GO:0005829 (cytosol; TAS); GO:0005942 (phosphatidylinositol 3-kinase complex; IBA); GO:0006468 (protein phosphorylation; ISO); GO:000…					-0.0152562	-0.0247897	0.0721986	0.0753248	0.00630262	-0.11378		-0.133009	-0.0897714	-0.0535587	-0.157322	-0.0876177	-0.105107		157.109	67.3499	90.9618	-0.107297	-0.160413	-0.107297	5.98979	9.7529	0.00303181	0.0335442	0.00244494	0.00264794		0.025974	0.166655	0.0140779	-0.675926	-0.712849	0.0158242	0.00926472		65.235	64.7988	69.3743	69.527	66.2322
ENSMUSG00000011960	Ccnt1	protein_coding	cyclin T1	This gene encodes a member of the highly conserved cyclin C subfamily. The encoded protein tightly associates with cyclin-dependent kinase 9, and is a major subunit of positive transcription elongation factor b (p-TEFb). In humans, there are multiple forms of positive transcription elongation factor b, which may include one of several different cyclins along with cyclin-dependent kinase 9. The co…	GO:0000307 (cyclin-dependent protein kinase holoenzyme complex; IBA, ISO, TAS); GO:0000976 (transcription regulatory region sequence-specific DNA binding; IDA); GO:0001067 (regulatory region nucleic acid binding; IDA); GO:0003674 (molecular_function; IBA, IDA, IEA, IPI, ISO); GO:0003676 (nucleic acid binding; IDA, ISO); GO:0003677 (DNA binding; IDA, ISO); GO:0003682 (chromatin binding; IDA); GO:0…					-0.00925769	0.0186927	0.029417	-0.00525958	-0.0246785	-0.0089139		-0.0461901	-0.123052	-0.0897847	-0.143638	-0.0868351	-0.137806		262.95	90.019	54.0996	-0.106796	-0.106796	-0.110761	7.45697	19.5137	5.68341e-05	0.00115453	4.27212e-05	5.81763e-05		0.0021645	0.050253	0.000277512	-0.869048	-0.888771	0.000242431	0.000110939		181.089	184.651	186.036	181.594	179.153
ENSMUSG00000056579	Tug1	protein_coding	taurine upregulated gene 1		GO:0000003 (reproduction; IMP); GO:0000976 (transcription regulatory region sequence-specific DNA binding; IDA); GO:0000987 (core promoter proximal region sequence-specific DNA binding; IDA); GO:0001067 (regulatory region nucleic acid binding; IDA); GO:0003006 (developmental process involved in reproduction; IMP); GO:0003674 (molecular_function; IDA, IPI); GO:0003676 (nucleic acid binding; IDA); …					-0.0381784	0.0190874	0.0464275	0.0359911	0.00354997	-0.0668775		0.00396252	-0.122712	-0.150159	-0.20868	-0.0907225	-0.0492022		196.777	83.9993	84.2761	-0.106717	-0.1441	-0.106717	6.95131	13.2976	0.000652831	0.0114712	0.000613259	0.000729181		0.025974	0.166655	0.0185568	-0.675926	-0.677413	0.0158242	0.0155083		125.008	130.11	132.619	131.656	128.706
ENSMUSG00000027993	Trim2	protein_coding	tripartite motif-containing 2	The protein encoded by this gene is a member of the tripartite motif (TRIM) family. The TRIM motif includes three zinc-binding domains, a RING, a B-box type 1 and a B-box type 2, and a coiled-coil region. The protein localizes to cytoplasmic filaments. It plays a neuroprotective role and functions as an E3-ubiquitin ligase in proteasome-mediated degradation of target proteins. Mutations in this g…	GO:0000209 (protein polyubiquitination; IBA); GO:0003674 (molecular_function; IBA, IDA, IEA, IPI, NAS); GO:0003824 (catalytic activity; IBA, IDA, IEA); GO:0004842 (ubiquitin-protein transferase activity; IBA, IDA); GO:0005488 (binding; IEA, IPI, NAS); GO:0005515 (protein binding; IPI, NAS); GO:0005575 (cellular_component; ISO, NAS); GO:0005622 (intracellular; ISO, NAS); GO:0005737 (cytoplasm; ISO…					-0.0316601	0.0681675	-0.0541016	-0.0819684	0.0526135	0.0469492		-0.127975	-0.00280559	-0.158298	-0.15168	-0.0783836	-0.0996932		145.113	64.2622	84.1204	-0.106646	-0.144219	-0.106646	5.83961	8.71138	0.00487979	0.047174	0.00407058	0.00455865		0.025974	0.166655	0.0157071	-0.675926	-0.678082	0.0158242	0.0153674		57.9268	62.1487	57.0173	55.9074	61.4715
ENSMUSG00000028926	Cdk14	protein_coding	cyclin-dependent kinase 14	PFTK1 is a member of the CDC2 (MIM 116940)-related protein kinase family (Yang and Chen, 2001 [PubMed 11313143]).[supplied by OMIM, Mar 2008]. [obtained from RefSeq Human]	GO:0000082 (G1/S transition of mitotic cell cycle; IBA); GO:0000083 (regulation of transcription involved in G1/S transition of mitotic cell cycle; IBA); GO:0000086 (G2/M transition of mitotic cell cycle; ISO); GO:0000166 (nucleotide binding; IEA); GO:0000278 (mitotic cell cycle; IBA, ISO); GO:0000307 (cyclin-dependent protein kinase holoenzyme complex; IPI, ISO); GO:0000308 (cytoplasmic cyclin-d…					-0.0823654	-0.0422922	0.050433	0.0153198	0.0496203	0.00928447		-0.00468057	-0.108569	-0.18898	-0.0889475	-0.153413	-0.0985297		195.749	81.4824	65.499	-0.106316	-0.116036	-0.106316	6.76292	13.2039	0.000678865	0.0117853	0.000484352	0.000515343		0.00865801	0.0947954	0.0095384	-0.772487	-0.712085	0.00322917	0.00937518		106.315	109.337	116.662	113.833	116.595
ENSMUSG00000050931	Sgms2	protein_coding	sphingomyelin synthase 2	Sphingomyelin, a major component of cell and Golgi membranes, is made by the transfer of phosphocholine from phosphatidylcholine onto ceramide, with diacylglycerol as a side product. The protein encoded by this gene is an enzyme that catalyzes this reaction primarily at the cell membrane. The synthesis is reversible, and this enzyme can catalyze the reaction in either direction. The encoded prote…	GO:0000139 (Golgi membrane; ISO, ISS); GO:0001503 (ossification; ISO); GO:0002950 (IMP); GO:0003674 (molecular_function; IBA, IDA, IEA, IMP, ISO, ISS); GO:0003824 (catalytic activity; IBA, IDA, IEA, IMP, ISO, ISS); GO:0005575 (cellular_component; IEA, ISO, ISS); GO:0005622 (intracellular; ISO, ISS); GO:0005634 (nucleus; ISO); GO:0005654 (nucleoplasm; ISO); GO:0005737 (cytoplasm; ISO, ISS); GO:000…					-0.0466368	0.0281823	0.0852927	-0.04643	-0.0261611	0.00575289		-0.0442086	-0.132511	-0.148705	-0.203596	-0.104051	0.0251989		140.642	65.4645	53.2607	-0.10625	-0.10625	-0.110216	5.89864	8.32791	0.00583699	0.0435816	0.00534941	0.00626493		0.0649351	0.224046	0.0310145	-0.579365	-0.629926	0.0483594	0.0281384		59.85	63.089	65.6769	59.8588	60.7198
ENSMUSG00000030265	Kras	protein_coding	Kirsten rat sarcoma viral oncogene homolog	This gene, a Kirsten ras oncogene homolog from the mammalian ras gene family, encodes a protein that is a member of the small GTPase superfamily. A single amino acid substitution is responsible for an activating mutation. The transforming protein that results is implicated in various malignancies, including lung adenocarcinoma, mucinous adenoma, ductal carcinoma of the pancreas and colorectal car…	GO:0000165 (MAPK cascade; ISO); GO:0000166 (nucleotide binding; IBA, IEA, ISO); GO:0001763 (morphogenesis of a branching structure; IDA, IGI); GO:0001894 (tissue homeostasis; IGI); GO:0001932 (regulation of protein phosphorylation; ISO); GO:0001934 (positive regulation of protein phosphorylation; ISO); GO:0002009 (morphogenesis of an epithelium; IDA, IGI); GO:0003008 (system process; IGI, IMP); G…					-0.0954829	-0.0829375	0.0717341	0.0297738	0.0610919	0.0158206		-0.0110126	-0.129076	-0.147628	-0.122495	-0.125736	-0.0876385		198.941	84.0599	29.6921	-0.10616	-0.10616	-0.1391	6.95338	13.4966	0.000601751	0.00688704	0.00046307	0.000555012		0.0151515	0.0947954	0.0184064	-0.724207	-0.675546	0.00773367	0.0159058		120.162	121.22	135.051	131.151	134.051
ENSMUSG00000029516	Cit	protein_coding	citron	This gene encodes a serine/threonine-protein kinase that functions in cell division. Together with the kinesin KIF14, this protein localizes to the central spindle and midbody, and functions to promote efficient cytokinesis. This protein is involved in central nervous system development. Polymorphisms in this gene are associated with bipolar disorder and risk for schizophrenia. Alternative splici…	GO:0000003 (reproduction; IMP); GO:0000070 (mitotic sister chromatid segregation; IMP); GO:0000086 (G2/M transition of mitotic cell cycle; ISO); GO:0000166 (nucleotide binding; IEA); GO:0000278 (mitotic cell cycle; IDA, IMP, ISO); GO:0000280 (nuclear division; IMP); GO:0000281 (mitotic cytokinesis; ISO); GO:0000819 (sister chromatid segregation; IMP); GO:0000902 (cell morphogenesis; IDA); GO:0000…					-0.0193105	0.00851062	-0.0383825	0.0449933	-0.0153861	0.0195751		-0.0662924	-0.00683286	-0.13254	-0.151023	-0.086846	-0.178504		205.829	82.0792	85.1929	-0.106011	-0.145925	-0.106011	6.81114	14.1263	0.000463481	0.00893128	0.000377784	0.000431803		0.0151515	0.128621	0.00712534	-0.724207	-0.757426	0.00773367	0.00432841		114.777	117.031	113.256	120.054	115.092
ENSMUSG00000064289	Tank	protein_coding	TRAF family member-associated Nf-kappa B activator	The TRAF (tumor necrosis factor receptor-associated factor) family of proteins associate with and transduce signals from members of the tumor necrosis factor receptor superfamily. The protein encoded by this gene is found in the cytoplasm and can bind to TRAF1, TRAF2, or TRAF3, thereby inhibiting TRAF function by sequestering the TRAFs in a latent state in the cytoplasm. For example, the protein …	GO:0001816 (cytokine production; ISO); GO:0001817 (regulation of cytokine production; ISO); GO:0001819 (positive regulation of cytokine production; ISO); GO:0003674 (molecular_function; IEA, IPI, ISO); GO:0003824 (catalytic activity; ISO); GO:0004843 (ubiquitin-specific protease activity; ISO); GO:0005488 (binding; IEA, IPI, ISO); GO:0005515 (protein binding; IPI, ISO); GO:0005575 (cellular_compo…					-0.034072	-0.0329002	-0.055812	0.0758757	0.0150123	0.0318962		-0.0601664	-0.0822284	-0.226046	-0.136491	-0.0759697	-0.0372602		149.463	65.9056	47.2756	-0.105765	-0.105765	-0.117175	5.92001	9.08809	0.00410501	0.0285401	0.00316961	0.00379986		0.004329	0.0680979	0.0135077	-0.820768	-0.691013	0.00106903	0.0128289		61.1578	61.2083	60.2282	66.08	63.309
ENSMUSG00000074415	Mir100hg	lncRNA	Mir100 Mirlet7a-2 Mir125b-1 cluster host gene		GO:0003674 (molecular_function; ND); GO:0005575 (cellular_component; ND); GO:0008150 (biological_process; ND)					-0.030418	-0.0219446	0.00175685	0.0332536	-0.029335	0.0466872		-0.0636514	-0.0897552	-0.147956	-0.159271	-0.0877515	-0.0782606		346.864	98.3999	39.6471	-0.105188	-0.105188	-0.126391	9.22856	27.8753	3.10149e-06	0.000100634	6.51886e-06	7.56106e-06		0.0021645	0.050253	0.000558482	-0.869048	-0.844549	0.000242431	0.000547331		608.578	612.169	622.326	636.084	609.036
ENSMUSG00000058013	Septin11	protein_coding	septin 11	SEPT11 belongs to the conserved septin family of filament-forming cytoskeletal GTPases that are involved in a variety of cellular functions including cytokinesis and vesicle trafficking (Hanai et al., 2004 [PubMed 15196925]; Nagata et al., 2004 [PubMed 15485874]).[supplied by OMIM, Jul 2009]. Publication Note: This RefSeq record includes a subset of the publications that are available for this ge…	GO:0000166 (nucleotide binding; IEA); GO:0000910 (cytokinesis; IBA); GO:0001725 (stress fiber; ISO); GO:0003674 (molecular_function; IBA, IEA, IPI); GO:0003824 (catalytic activity; IBA); GO:0003924 (GTPase activity; IBA); GO:0005488 (binding; IEA, IPI); GO:0005515 (protein binding; IPI); GO:0005525 (GTP binding; IEA); GO:0005575 (cellular_component; IBA, IDA, IEA, ISO); GO:0005622 (intracellular;…					-0.0172217	-0.00427047	0.00879768	-0.00333477	0.00180445	0.0142248		-0.0651902	-0.113645	-0.152161	-0.132632	-0.0447948	-0.119811		326.986	96.9555	55.7862	-0.105161	-0.105161	-0.106815	8.58112	25.8483	6.06951e-06	0.000235299	6.63544e-06	8.32209e-06		0.0021645	0.050253	0.000960005	-0.869048	-0.889107	0.000242431	0.000109336		392.256	395.802	399.413	396.06	397.477
ENSMUSG00000043241	Upf2	protein_coding	UPF2 regulator of nonsense transcripts homolog (yeast)	This gene encodes a protein that is part of a post-splicing multiprotein complex involved in both mRNA nuclear export and mRNA surveillance. mRNA surveillance detects exported mRNAs with truncated open reading frames and initiates nonsense-mediated mRNA decay (NMD). When translation ends upstream from the last exon-exon junction, this triggers NMD to degrade mRNAs containing premature stop codons…	GO:0000184 (nuclear-transcribed mRNA catabolic process, nonsense-mediated decay; IBA, ISO); GO:0000956 (nuclear-transcribed mRNA catabolic process; IBA, ISO); GO:0001889 (liver development; IMP); GO:0003674 (molecular_function; IEA, ISO); GO:0003676 (nucleic acid binding; IEA, ISO); GO:0003677 (DNA binding; ISO); GO:0003723 (RNA binding; IEA); GO:0005488 (binding; IEA, ISO); GO:0005575 (cellular_…					-0.118958	-0.0613169	0.00531594	0.094392	0.0233305	0.0572369		-0.0451684	-0.194342	-0.179974	-0.162965	0.0104208	-0.0295734		155.451	80.9289	80.6262	-0.104719	-0.135928	-0.104719	6.73224	9.60805	0.00323687	0.0353397	0.00328499	0.00382683		0.0930736	0.329794	0.0644918	-0.531085	-0.54925	0.0756128	0.0643641		101.237	105.405	110.435	117.532	111.835
ENSMUSG00000021375	Kif13a	protein_coding	kinesin family member 13A	This gene encodes a member of the kinesin family of microtubule-based motor proteins that function in the positioning of endosomes. This family member can direct mannose-6-phosphate receptor-containing vesicles from the trans-Golgi network to the plasma membrane, and it is necessary for the steady-state distribution of late endosomes/lysosomes. It is also required for the translocation of FYVE-CE…	GO:0000166 (nucleotide binding; IEA); GO:0000910 (cytokinesis; ISO); GO:0003674 (molecular_function; IBA, IDA, IEA, IPI); GO:0003774 (motor activity; IBA, IDA); GO:0003777 (microtubule motor activity; IBA, IDA); GO:0003824 (catalytic activity; IBA); GO:0005488 (binding; IBA, IEA, IPI); GO:0005515 (protein binding; IBA, IPI); GO:0005524 (ATP binding; IEA); GO:0005575 (cellular_component; IBA, IDA,…					-0.0739486	0.0686057	-0.0330161	-0.0502391	0.0461645	0.0424336		-0.0822503	-0.104633	-0.122013	-0.0993322	-0.0510894	-0.151301		168.47	71.4928	51.1157	-0.104714	-0.104714	-0.111663	6.19247	10.754	0.00194241	0.0165133	0.00150929	0.00173375		0.004329	0.0680979	0.00759387	-0.820768	-0.750744	0.00106903	0.00489779		71.8508	79.417	73.9474	73.058	78.1757
ENSMUSG00000022565	Plec	protein_coding	plectin	Plectin is a prominent member of an important family of structurally and in part functionally related proteins, termed plakins or cytolinkers, that are capable of interlinking different elements of the cytoskeleton. Plakins, with their multi-domain structure and enormous size, not only play crucial roles in maintaining cell and tissue integrity and orchestrating dynamic changes in cytoarchitectur…	GO:0000902 (cell morphogenesis; IMP); GO:0000910 (cytokinesis; IMP); GO:0000912 (assembly of actomyosin apparatus involved in cytokinesis; IMP); GO:0000915 (actomyosin contractile ring assembly; IMP); GO:0001101 (response to acid chemical; IMP); GO:0001667 (ameboidal-type cell migration; IMP); GO:0001932 (regulation of protein phosphorylation; IMP); GO:0001933 (negative regulation of protein phos…					-0.0118398	0.103244	-0.0539791	-0.00501188	-0.000816967	-0.0315966		-0.200481	-0.050052	-0.0795584	-0.101843	-0.0599261	-0.137038		334.755	99.7405	99.7751	-0.104666	-0.238985	-0.104666	10.9568	26.632	4.65348e-06	0.000236444	4.06957e-05	4.22008e-05		0.004329	0.0680979	0.00853141	-0.820768	-0.718513	0.00106903	0.00847534		2039.06	2208.46	1980.33	2048.73	2054.7
ENSMUSG00000019899	Lama2	protein_coding	laminin, alpha 2	Laminin, an extracellular protein, is a major component of the basement membrane. It is thought to mediate the attachment, migration, and organization of cells into tissues during embryonic development by interacting with other extracellular matrix components. It is composed of three subunits, alpha, beta, and gamma, which are bound to each other by disulfide bonds into a cross-shaped molecule. T…	GO:0000902 (cell morphogenesis; IBA, IGI); GO:0003674 (molecular_function; IBA, IEA, IPI, RCA); GO:0005102 (receptor binding; IEA); GO:0005198 (structural molecule activity; IBA, RCA); GO:0005201 (extracellular matrix structural constituent; IBA, RCA); GO:0005488 (binding; IEA, IPI); GO:0005515 (protein binding; IEA, IPI); GO:0005575 (cellular_component; HDA, IBA, IDA, IEA, ISO, NAS, TAS); GO:000…					0.0124848	-0.0506646	-0.0595979	-0.0353054	0.0842748	0.0488082		-0.175611	-0.114754	-0.142603	-0.0633054	-0.0919317	-0.0420717		151.067	66.4072	86.9313	-0.10441	-0.147551	-0.10441	5.94174	9.22641	0.00385039	0.0399984	0.00314734	0.00298387		0.00865801	0.0947954	0.00816565	-0.772487	-0.725422	0.00322917	0.00758185		64.0811	61.2938	60.9093	61.9606	67.4015
ENSMUSG00000058587	Tmod3	protein_coding	tropomodulin 3		GO:0000278 (mitotic cell cycle; IMP); GO:0001726 (ruffle; ISO); GO:0002262 (myeloid cell homeostasis; IMP); GO:0002376 (immune system process; IMP); GO:0003008 (system process; IBA); GO:0003012 (muscle system process; IBA); GO:0003674 (molecular_function; IBA, IDA, IEA, ISO); GO:0003779 (actin binding; IEA); GO:0005488 (binding; IBA, IDA, IEA, ISO); GO:0005515 (protein binding; IBA, IDA, IEA, ISO…					-0.0223797	-0.061098	-0.0317108	0.0189961	0.0362696	0.0599229		-0.0736658	-0.197579	-0.120993	-0.075246	-0.101965	-0.0454555		185.174	77.9104	63.0687	-0.104323	-0.111103	-0.104323	6.54925	12.2457	0.00101699	0.0157409	0.000827696	0.000889304		0.004329	0.0680979	0.00480973	-0.820768	-0.752104	0.00106903	0.00477759		95.3908	92.8383	94.7694	98.1953	99.3901
ENSMUSG00000010517	Faf1	protein_coding	Fas-associated factor 1	Interaction of Fas ligand (TNFSF6) with the FAS antigen (TNFRSF6) mediates programmed cell death, also called apoptosis, in a number of organ systems. The protein encoded by this gene binds to FAS antigen and can initiate apoptosis or enhance apoptosis initiated through FAS antigen. Initiation of apoptosis by the protein encoded by this gene requires a ubiquitin-like domain but not the FAS-bindin…	GO:0003674 (molecular_function; IBA, IPI, ISO); GO:0005488 (binding; IBA, IPI, ISO); GO:0005515 (protein binding; IBA, IPI, ISO); GO:0005575 (cellular_component; IBA, IDA, ISO); GO:0005622 (intracellular; IBA, IDA, ISO); GO:0005634 (nucleus; IBA, IDA, ISO); GO:0005635 (nuclear envelope; IDA); GO:0005654 (nucleoplasm; ISO); GO:0005737 (cytoplasm; IBA, IDA, ISO); GO:0005783 (endoplasmic reticulum; …					-0.0248493	-0.0362499	0.0303275	0.0374985	0.0265521	-0.033279		-0.0988601	-0.0325121	-0.209272	-0.0534434	-0.164118	-0.105157		160.396	70.282	55.717	-0.104116	-0.104116	-0.10672	6.13781	10.0419	0.00266475	0.0264703	0.00224432	0.00159469		0.00865801	0.0680979	0.00638981	-0.772487	-0.757709	0.00322917	0.00430546		71.697	71.1248	74.5312	74.9075	74.3338
ENSMUSG00000031004	Mki67	protein_coding	antigen identified by monoclonal antibody Ki 67	This gene encodes a nuclear protein that is associated with and may be necessary for cellular proliferation. Alternatively spliced transcript variants have been described. A related pseudogene exists on chromosome X. [provided by RefSeq, Mar 2009]. [obtained from RefSeq Human]	GO:0000003 (reproduction; IDA); GO:0000166 (nucleotide binding; IEA); GO:0000278 (mitotic cell cycle; IBA, ISO); GO:0000280 (nuclear division; IBA, ISO); GO:0000775 (chromosome, centromeric region; IDA); GO:0000793 (condensed chromosome; IDA, ISO); GO:0001889 (liver development; IDA); GO:0003674 (molecular_function; IEA); GO:0003676 (nucleic acid binding; IEA); GO:0003677 (DNA binding; IEA); GO:0…					-0.0514026	0.00405297	0.00946733	0.0210147	-0.0345886	0.0514562		-0.0847885	-0.144744	-0.151196	-0.084668	-0.0773896	-0.0812722		382.749	99.187	97.6475	-0.104089	-0.187894	-0.104089	9.93002	31.5986	9.44508e-07	6.10079e-05	3.85793e-06	4.20722e-06		0.0021645	0.050253	0.000568142	-0.869048	-0.846118	0.000242431	0.000521707		974.448	1012.67	1016.48	1024.66	985.883
ENSMUSG00000028273	Pdlim5	protein_coding	PDZ and LIM domain 5	This gene encodes a member of a family of proteins that possess a 100-amino acid PDZ domain at the N terminus and one to three LIM domains at the C-terminus. This family member functions as a scaffold protein that tethers protein kinases to the Z-disk in striated muscles. It is thought to function in cardiomyocyte expansion and in restraining postsynaptic growth of excitatory synapses. Alternativ…	GO:0000902 (cell morphogenesis; ISO); GO:0001725 (stress fiber; IBA); GO:0003008 (system process; ISO); GO:0003012 (muscle system process; ISO); GO:0003298 (physiological muscle hypertrophy; ISO); GO:0003300 (cardiac muscle hypertrophy; ISO); GO:0003301 (physiological cardiac muscle hypertrophy; ISO); GO:0003674 (molecular_function; IBA, IEA, IPI, ISO); GO:0003779 (actin binding; IBA, ISO); GO:00…					0.00491982	-0.0199606	0.0262526	-0.0112397	-0.0376061	0.037634		-0.150191	-0.0959166	-0.0463207	-0.121874	-0.119504	-0.0826496		246.114	89.2147	48.6335	-0.103784	-0.103784	-0.113586	7.38486	17.8994	0.000104392	0.00175688	8.43013e-05	0.000102631		0.0021645	0.050253	0.000294926	-0.869048	-0.866309	0.000242431	0.000267578		173.704	170.717	176.306	171.758	168.629
ENSMUSG00000028560	Usp1	protein_coding	ubiquitin specific peptidase 1	This gene encodes a member of the ubiquitin-specific peptidase family. The encoded protein acts as a catalytic subunit in a heterodimeric deubiquitinating enzyme complex that deubiquitinates Fanconi anemia, complementation group D2, and plays a role in homologous recombination-mediated DNA repair. Disruption of this gene is associated with a Fanconi anemia-like phenotype and genomic instability. …	GO:0001501 (skeletal system development; IMP); GO:0003674 (molecular_function; IBA, IEA, ISO); GO:0003824 (catalytic activity; IBA, IEA, ISO); GO:0004175 (endopeptidase activity; IEA); GO:0004197 (cysteine-type endopeptidase activity; IEA); GO:0004843 (ubiquitin-specific protease activity; IBA, ISO); GO:0005575 (cellular_component; IBA, ISO); GO:0005622 (intracellular; IBA, ISO); GO:0005634 (nucl…					0.0257237	-0.0266985	0.0140348	0.00146524	-0.0432033	0.028678		-0.0423526	-0.187348	-0.0954018	-0.0939069	-0.0798915	-0.111364		233.382	88.9465	58.1301	-0.103642	-0.105007	-0.103642	7.35458	16.691	0.000166146	0.00403971	0.000143261	0.000177043		0.004329	0.0680979	0.00158529	-0.820768	-0.819882	0.00106903	0.00109396		172.55	166.357	171.149	169.656	164.453
ENSMUSG00000024976	Shoc2	protein_coding	Shoc2, leucine rich repeat scaffold protein	This gene encodes a protein that consists almost entirely of leucine-rich repeats, a domain implicated in protein-protein interactions. The protein may function as a scaffold linking RAS to downstream signal transducers in the RAS/ERK MAP kinase signaling cascade. Mutations in this gene have been associated with Noonan-like syndrome with loose anagen hair. [provided by RefSeq, May 2010]. [obtaine…	GO:0000164 (protein phosphatase type 1 complex; ISO); GO:0003674 (molecular_function; IBA, ISO); GO:0005488 (binding; IBA, ISO); GO:0005515 (protein binding; IBA, ISO); GO:0005575 (cellular_component; ISO); GO:0005622 (intracellular; ISO); GO:0005634 (nucleus; ISO); GO:0005654 (nucleoplasm; ISO); GO:0005737 (cytoplasm; ISO); GO:0005829 (cytosol; ISO); GO:0007154 (cell communication; IBA, ISO); GO…					0.0416309	-0.0153032	0.0563739	0.0551216	-0.0127638	-0.125059		-0.0663876	-0.12389	-0.0446655	-0.168869	-0.0793841	-0.104028		158.589	72.4529	57.8533	-0.103432	-0.103432	-0.103432	6.24144	9.88238	0.00286008	0.0321675	0.00248807	0.00299272		0.0411255	0.21535	0.0179249	-0.627646	-0.681439	0.0288882	0.0146757		80.6976	77.5363	81.5367	81.4651	77.6746
ENSMUSG00000031010	Usp9x	protein_coding	ubiquitin specific peptidase 9, X chromosome	This gene is a member of the peptidase C19 family and encodes a protein that is similar to ubiquitin-specific proteases. Though this gene is located on the X chromosome, it escapes X-inactivation. Mutations in this gene have been associated with Turner syndrome. Alternate transcriptional splice variants, encoding different isoforms, have been characterized. [provided by RefSeq, Jul 2008]. [obtain…	GO:0000902 (cell morphogenesis; IGI, IMP, ISO); GO:0001701 (in utero embryonic development; IGI); GO:0001764 (neuron migration; IMP, ISO); GO:0001881 (receptor recycling; ISO); GO:0002253 (activation of immune response; ISO); GO:0002376 (immune system process; ISO); GO:0002429 (immune response-activating cell surface receptor signaling pathway; ISO); GO:0002682 (regulation of immune system proces…					-0.0671558	-0.0471183	0.0738994	0.0248388	-0.0206759	0.0362119		-0.0308803	-0.135499	-0.144139	-0.12544	-0.0675852	-0.108143		266.335	96.8604	87.3984	-0.102973	-0.147442	-0.102973	8.55953	19.8377	5.02844e-05	0.00159591	7.80985e-05	9.01202e-05		0.00865801	0.0947954	0.00582406	-0.772487	-0.746711	0.00322917	0.00526786		372.793	378.021	411.186	397.405	385.032
ENSMUSG00000020516	Rps6kb1	protein_coding	ribosomal protein S6 kinase, polypeptide 1	This gene encodes a member of the ribosomal S6 kinase family of serine/threonine kinases. The encoded protein responds to mTOR (mammalian target of rapamycin) signaling to promote protein synthesis, cell growth, and cell proliferation. Activity of this gene has been associated with human cancer. Alternatively spliced transcript variants have been observed. The use of alternative translation start…	GO:0000003 (reproduction; IDA); GO:0000082 (G1/S transition of mitotic cell cycle; ISO); GO:0000166 (nucleotide binding; IEA, ISO); GO:0000278 (mitotic cell cycle; ISO); GO:0001662 (behavioral fear response; IGI); GO:0002209 (behavioral defense response; IGI); GO:0002376 (immune system process; IMP); GO:0003006 (developmental process involved in reproduction; IDA); GO:0003674 (molecular_function;…					-0.0632771	-0.0423335	0.0280322	-0.0203931	0.0209925	0.076979		-0.00738676	-0.147404	-0.0918909	-0.14525	-0.0857755	-0.114425		213.57	90.365	57.3949	-0.102443	-0.102444	-0.102443	7.49681	14.8406	0.000346533	0.00712921	0.000354205	0.000463232		0.0151515	0.128621	0.00838053	-0.724207	-0.719503	0.00773367	0.0083427		178.858	181.488	190.609	184.284	189.676
ENSMUSG00000053819	Camk2d	protein_coding	calcium/calmodulin-dependent protein kinase II, delta	The product of this gene belongs to the serine/threonine protein kinase family and to the Ca(2+)/calmodulin-dependent protein kinase subfamily. Calcium signaling is crucial for several aspects of plasticity at glutamatergic synapses. In mammalian cells, the enzyme is composed of four different chains: alpha, beta, gamma, and delta. The product of this gene is a delta chain. Alternative splicing r…	GO:0000082 (G1/S transition of mitotic cell cycle; IMP); GO:0000086 (G2/M transition of mitotic cell cycle; ISO); GO:0000165 (MAPK cascade; ISO); GO:0000166 (nucleotide binding; IEA); GO:0000278 (mitotic cell cycle; IMP, ISO); GO:0001508 (action potential; ISO); GO:0001666 (response to hypoxia; ISO); GO:0002028 (regulation of sodium ion transport; IDA, ISO); GO:0003008 (system process; IDA, IGI, …					0.0273713	0.0124564	0.0474995	-0.0155299	-0.038839	-0.0329584		-0.0675138	-0.132309	-0.0851021	-0.0847002	-0.0988384	-0.14295		234.36	87.0265	71.7869	-0.102425	-0.12077	-0.102425	7.17485	16.7831	0.000160281	0.00394291	0.000129108	0.000141357		0.0021645	0.050253	0.000335489	-0.869048	-0.864983	0.000242431	0.000280465		152.548	150.969	154.706	148.05	145.661
ENSMUSG00000022914	Brwd1	protein_coding	bromodomain and WD repeat domain containing 1	This gene encodes a member of the WD repeat protein family. WD repeats are minimally conserved regions of approximately 40 amino acids typically bracketed by gly-his and trp-asp (GH-WD) residues which may facilitate formation of heterotrimeric or multiprotein complexes. Members of this family are involved in a variety of cellular processes including cell cycle progression, signal transduction, ap…	GO:0000902 (cell morphogenesis; IBA, ISO); GO:0003674 (molecular_function; IPI); GO:0005488 (binding; IPI); GO:0005515 (protein binding; IPI); GO:0005575 (cellular_component; IBA, IDA, IEA, ISO, TAS); GO:0005622 (intracellular; IBA, IDA, IEA, ISO, TAS); GO:0005634 (nucleus; IBA, IDA, ISO, TAS); GO:0005654 (nucleoplasm; TAS); GO:0005730 (nucleolus; ISO); GO:0005737 (cytoplasm; IEA, ISO); GO:000582…					0.00989321	-0.0405372	-0.0133186	0.0722731	0.00631639	-0.034627		-0.0880989	-0.0765442	-0.117623	-0.123972	-0.0707427	-0.120261		186.677	75.6357	81.9235	-0.102054	-0.135968	-0.102054	6.41654	12.3813	0.000959986	0.0151424	0.000731504	0.00086142		0.0021645	0.050253	0.00115436	-0.869048	-0.846492	0.000242431	0.000515744		89.0058	85.9139	87.5693	92.9829	88.7829
ENSMUSG00000029992	Gfpt1	protein_coding	glutamine fructose-6-phosphate transaminase 1	This gene encodes the first and rate-limiting enzyme of the hexosamine pathway and controls the flux of glucose into the hexosamine pathway. The product of this gene catalyzes the formation of glucosamine 6-phosphate. [provided by RefSeq, Sep 2008]. [obtained from RefSeq Human]	GO:0000271 (polysaccharide biosynthetic process; ISO); GO:0003674 (molecular_function; IBA, IEA, ISO); GO:0003824 (catalytic activity; IBA, IEA, ISO); GO:0004360 (glutamine-fructose-6-phosphate transaminase (isomerizing) activity; IBA, ISO); GO:0005488 (binding; IEA, ISO); GO:0005515 (protein binding; ISO); GO:0005975 (carbohydrate metabolic process; ISO); GO:0005976 (polysaccharide metabolic pro…					-0.038843	0.0202424	0.0554389	0.0130959	-0.0718371	0.0219029		-0.157695	-0.116	-0.0772465	-0.109209	-0.0687925	-0.0818048		225.094	87.9	63.1292	-0.102036	-0.109104	-0.102036	7.24851	15.913	0.000225618	0.00518608	0.000187377	0.000206662		0.004329	0.0680979	0.00197793	-0.820768	-0.80964	0.00106903	0.0014162		153.241	159.689	163.657	158.895	149.753
ENSMUSG00000024795	Kif20b	protein_coding	kinesin family member 20B		GO:0000166 (nucleotide binding; IEA); GO:0000278 (mitotic cell cycle; IMP); GO:0000281 (mitotic cytokinesis; IMP); GO:0000902 (cell morphogenesis; IMP); GO:0000910 (cytokinesis; IMP, ISO); GO:0000922 (spindle pole; ISO); GO:0001764 (neuron migration; IGI, IMP); GO:0001838 (embryonic epithelial tube formation; IMP); GO:0001841 (neural tube formation; IMP); GO:0001843 (neural tube closure; IMP); GO…					-0.0517546	-0.0192541	0.050884	0.0145277	0.0180566	-0.0124597		-0.0522026	-0.146056	-0.145768	-0.0919104	-0.120672	-0.0533206		229.55	90.1401	58.0522	-0.10121	-0.102471	-0.10121	7.47002	16.3306	0.000191344	0.00454275	0.000182217	0.000190562		0.0021645	0.050253	0.00120528	-0.869048	-0.817412	0.000242431	0.00116589		177.088	181.146	190.22	185.461	185.918
ENSMUSG00000043535	Setx	protein_coding	senataxin	This gene encodes a protein named for its homology to the Sen1p protein of fungi which has RNA helicase activity encoded by a domain at the C-terminal end of the protein. The protein encoded by this gene contains a DNA/RNA helicase domain at its C-terminal end which suggests that it may be involved in both DNA and RNA processing. Mutations in this gene have been associated with ataxia-ocular apra…	GO:0000003 (reproduction; IEA); GO:0000165 (MAPK cascade; ISO); GO:0000166 (nucleotide binding; IEA); GO:0000228 (nuclear chromosome; ISO); GO:0000245 (spliceosomal complex assembly; ISO); GO:0000302 (response to reactive oxygen species; ISO); GO:0000375 (RNA splicing, via transesterification reactions; ISO); GO:0000377 (RNA splicing, via transesterification reactions with bulged adenosine as nuc…					-0.0361985	-0.000216007	0.0451429	-0.0187466	0.0372573	-0.027239		-0.0224105	-0.164908	-0.100767	-0.138221	-0.0888437	-0.0799842		223.304	89.9066	78.5504	-0.101155	-0.129484	-0.101155	7.44759	15.7457	0.000241097	0.00549722	0.000229737	0.000286571		0.00865801	0.0947954	0.00270533	-0.772487	-0.788949	0.00322917	0.00228555		176.242	180.718	186.523	178.399	185.5
ENSMUSG00000028552	Eps15	protein_coding	epidermal growth factor receptor pathway substrate 15	This gene encodes a protein that is part of the EGFR pathway. The protein is present at clatherin-coated pits and is involved in receptor-mediated endocytosis of EGF. Notably, this gene is rearranged with the HRX/ALL/MLL gene in acute myelogeneous leukemias. Alternative splicing results in multiple transcript variants encoding distinct isoforms. [provided by RefSeq, May 2009]. [obtained from RefS…	GO:0001881 (receptor recycling; ISO); GO:0001919 (regulation of receptor recycling; ISO); GO:0001921 (positive regulation of receptor recycling; ISO); GO:0003674 (molecular_function; IDA, IEA, IMP, IPI, ISO); GO:0005488 (binding; IDA, IEA, IMP, IPI, ISO); GO:0005509 (calcium ion binding; IEA); GO:0005515 (protein binding; IDA, IEA, IMP, IPI, ISO); GO:0005575 (cellular_component; IBA, IDA, IEA, IS…					-0.0465163	0.0186432	0.0427159	0.0392282	0.0114596	-0.0655307		-0.070396	-0.134335	-0.184814	-0.0957196	-0.0715209	-0.0586669		205.163	84.0426	53.2866	-0.101059	-0.101059	-0.106073	6.95322	14.0669	0.000475587	0.00592924	0.000379831	0.000363673		0.004329	0.0680979	0.00334145	-0.820768	-0.770794	0.00106903	0.0033408		124.239	130.025	132.23	131.908	129.374
ENSMUSG00000031246	Sh3bgrl	protein_coding	SH3-binding domain glutamic acid-rich protein like		GO:0002181 (cytoplasmic translation; ISO); GO:0002183 (cytoplasmic translational initiation; ISO); GO:0003674 (molecular_function; IEA, ISO, ND); GO:0005488 (binding; IEA); GO:0005515 (protein binding; IEA); GO:0005575 (cellular_component; IBA, IEA, ISO); GO:0005622 (intracellular; IBA, ISO); GO:0005737 (cytoplasm; IBA, ISO); GO:0005829 (cytosol; ISO); GO:0005886 (plasma membrane; IEA); GO:000641…					-0.00808758	-0.00600564	0.0130799	0.0909413	-0.0584841	-0.0314438		-0.0280885	-0.121064	-0.10121	-0.150793	-0.104717	-0.0811267		215.74	89.9931	28.3774	-0.100746	-0.100746	-0.135553	7.45585	15.0436	0.000319781	0.0043855	0.000319876	0.000400315		0.00865801	0.065513	0.00550892	-0.772487	-0.750721	0.00322917	0.0048999		180.627	180.889	183.312	193.532	174.392
ENSMUSG00000023845	Lnpep	protein_coding	leucyl/cystinyl aminopeptidase	This gene encodes a zinc-dependent aminopeptidase that cleaves vasopressin, oxytocin, lys-bradykinin, met-enkephalin, dynorphin A and other peptide hormones. The protein can be secreted in maternal serum, reside in intracellular vesicles with the insulin-responsive glucose transporter GLUT4, or form a type II integral membrane glycoprotein. The protein catalyzes the final step in the conversion o…	GO:0001659 (temperature homeostasis; IMP); GO:0003008 (system process; IBA, ISO); GO:0003013 (circulatory system process; IBA, ISO); GO:0003674 (molecular_function; IBA, IEA, IMP, IPI, ISO); GO:0003824 (catalytic activity; IBA, IEA, IMP, ISO); GO:0004177 (aminopeptidase activity; IBA, IMP, ISO); GO:0005488 (binding; IBA, IEA, IPI); GO:0005515 (protein binding; IPI); GO:0005575 (cellular_component…					-0.0897223	0.00094946	0.0320448	0.0328113	0.0368822	-0.0129655		-0.050727	-0.143842	-0.152965	-0.123388	-0.0646561	-0.0633678		227.288	93.1154	92.3543	-0.100528	-0.158394	-0.100528	7.82677	16.1184	0.000208021	0.00484906	0.000239405	0.000263057		0.0151515	0.128621	0.00407194	-0.724207	-0.761844	0.00773367	0.00398041		220.707	235.088	240.232	240.36	241.042
ENSMUSG00000033306	Lpp	protein_coding	LIM domain containing preferred translocation partner in lipoma	This gene encodes a member of a subfamily of LIM domain proteins that are characterized by an N-terminal proline-rich region and three C-terminal LIM domains. The encoded protein localizes to the cell periphery in focal adhesions and may be involved in cell-cell adhesion and cell motility. This protein also shuttles through the nucleus and may function as a transcriptional co-activator. This gene…	GO:0001725 (stress fiber; IBA); GO:0003674 (molecular_function; IEA, IPI); GO:0005488 (binding; IEA, IPI); GO:0005515 (protein binding; IPI); GO:0005575 (cellular_component; IBA, IEA, ISO); GO:0005622 (intracellular; IBA, IEA, ISO); GO:0005634 (nucleus; IEA); GO:0005737 (cytoplasm; IEA, ISO); GO:0005829 (cytosol; ISO); GO:0005856 (cytoskeleton; IBA); GO:0005925 (focal adhesion; IBA, ISO); GO:0007…					-0.0825581	0.00111739	0.0425397	0.0275566	-0.00949867	0.0208431		-0.106333	-0.103908	-0.110203	-0.14861	-0.0534691	-0.0760256		305.111	98.028	97.0593	-0.100472	-0.179688	-0.100472	9.02493	23.6462	1.28422e-05	0.000551977	2.73306e-05	3.00181e-05		0.00865801	0.0947954	0.00166267	-0.772487	-0.814855	0.00322917	0.00124415		508.725	539.163	554.897	549.154	535.203
ENSMUSG00000026434	Nucks1	protein_coding	nuclear casein kinase and cyclin-dependent kinase substrate 1	This gene encodes a nuclear protein that is highly conserved in vertebrates. The conserved regions of the protein contain several consensus phosphorylation sites for casein kinase II and cyclin-dependent kinases, two putative nuclear localization signals, and a basic DNA-binding domain. It is phosphorylated in vivo by Cdk1 during mitosis of the cell cycle. [provided by RefSeq, Aug 2010]. Sequence…	GO:0000724 (double-strand break repair via homologous recombination; IBA, ISO); GO:0000725 (recombinational repair; IBA, ISO); GO:0000785 (chromatin; IDA, ISO); GO:0001678 (cellular glucose homeostasis; IMP); GO:0003674 (molecular_function; IBA, ISO); GO:0003676 (nucleic acid binding; IBA, ISO); GO:0003677 (DNA binding; IBA, ISO); GO:0003682 (chromatin binding; ISO); GO:0003690 (double-stranded D…					-0.0529743	-0.021687	0.0367469	0.0206041	0.023097	-0.00578671		-0.0858799	-0.109335	-0.122289	-0.141405	-0.0856406	-0.0522913		243.941	92.4148	84.4664	-0.100395	-0.138507	-0.100395	7.72322	17.6901	0.000112868	0.00300092	0.000123129	0.00013872		0.004329	0.0680979	0.000369742	-0.820768	-0.858375	0.00106903	0.000352037		210.783	215.426	224.372	221.864	222.25
ENSMUSG00000032883	Acsl3	protein_coding	acyl-CoA synthetase long-chain family member 3	The protein encoded by this gene is an isozyme of the long-chain fatty-acid-coenzyme A ligase family. Although differing in substrate specificity, subcellular localization, and tissue distribution, all isozymes of this family convert free long-chain fatty acids into fatty acyl-CoA esters, and thereby play a key role in lipid biosynthesis and fatty acid degradation. This isozyme is highly expresse…	GO:0000166 (nucleotide binding; IEA); GO:0001676 (long-chain fatty acid metabolic process; IBA, ISO); GO:0003674 (molecular_function; IBA, IEA, ISO); GO:0003824 (catalytic activity; IBA, IEA, ISO); GO:0004467 (long-chain fatty acid-CoA ligase activity; IBA, ISO); GO:0005488 (binding; IEA, ISO); GO:0005515 (protein binding; ISO); GO:0005524 (ATP binding; IEA); GO:0005575 (cellular_component; IBA, …					-0.06373	-0.0273823	0.0753766	0.0258759	0.0173787	-0.0275189		-0.0431712	-0.128995	-0.177002	-0.161565	-0.0800587	-0.00521569		184.825	84.4491	46.748	-0.100356	-0.100356	-0.112799	6.97912	12.2156	0.00103131	0.010244	0.000944801	0.00103723		0.025974	0.166655	0.0170643	-0.675926	-0.67462	0.0158242	0.0161057		124.931	128.144	137.678	133.001	132.214
ENSMUSG00000034297	Med13	protein_coding	mediator complex subunit 13	This gene encodes a component of the mediator complex (also known as TRAP, SMCC, DRIP, or ARC), a transcriptional coactivator complex thought to be required for the expression of almost all genes. The mediator complex is recruited by transcriptional activators or nuclear receptors to induce gene expression, possibly by interacting with RNA polymerase II and promoting the formation of a transcript…	GO:0000307 (cyclin-dependent protein kinase holoenzyme complex; ISO); GO:0003674 (molecular_function; IBA, ISO); GO:0003712 (transcription cofactor activity; IBA, ISO); GO:0003713 (transcription coactivator activity; IBA, ISO); GO:0005488 (binding; ISO); GO:0005515 (protein binding; ISO); GO:0005575 (cellular_component; IBA, IDA, ISO, TAS); GO:0005622 (intracellular; IBA, IDA, ISO, TAS); GO:00056…					-0.0980697	-0.00433631	0.0596768	0.0350693	0.00287527	0.00478462		-0.0911611	-0.158496	-0.0949458	-0.152779	-0.0800513	-0.0137784		198.585	88.1941	84.3193	-0.100268	-0.137961	-0.100268	7.28478	13.4625	0.000609524	0.0108755	0.000616863	0.000673358		0.025974	0.166655	0.00941645	-0.675926	-0.712065	0.0158242	0.0093781		150.702	160.886	168.23	165.368	161.697
ENSMUSG00000055296	Tmem245	protein_coding	transmembrane protein 245		GO:0005575 (cellular_component; IEA); GO:0016020 (membrane; IEA); GO:0110165 (IEA)					-0.0574883	0.0145243	0.0263252	0.0245106	-0.0108544	0.00298258		-0.040161	-0.138474	-0.117908	-0.163169	-0.0472229	-0.0760892		213.026	87.2859	97.5437	-0.100206	-0.183606	-0.100206	7.19876	14.7902	0.000353666	0.00726304	0.000328037	0.000411615		0.00865801	0.0947954	0.00304873	-0.772487	-0.789322	0.00322917	0.00226693		146.009	153.534	154.803	154.607	150.839
ENSMUSG00000006134	Crkl	protein_coding	v-crk avian sarcoma virus CT10 oncogene homolog-like	This gene is part of a family of adapter proteins that mediate formation of signal transduction complexes in response to extracellular stimuli, such as growth and differentiation factors. Protein-protein interactions occur through the SH2 domain, which binds phosphorylated tyrosine residues, and the SH3 domain, which binds proline-rich peptide motifs. These interactions promote recruitment and ac…	GO:0000003 (reproduction; IMP); GO:0000165 (MAPK cascade; IBA, IDA, IMP, ISO); GO:0001558 (regulation of cell growth; IDA); GO:0001568 (blood vessel development; IGI); GO:0001655 (urogenital system development; IMP); GO:0001764 (neuron migration; IGI, IMP); GO:0001783 (B cell apoptotic process; IMP); GO:0001784 (phosphotyrosine binding; ISO); GO:0001932 (regulation of protein phosphorylation; ISO…					0.0171803	0.0473123	-0.00178278	-0.00110456	-0.0376965	-0.0239087		-0.116675	-0.0395262	-0.120269	-0.0545374	-0.137199	-0.151662		142.655	63.4233	62.8179	-0.0999742	-0.107171	-0.0999742	5.79468	8.49991	0.00538335	0.0499938	0.00509775	0.00400367		0.0021645	0.050253	0.00120463	-0.869048	-0.826888	0.000242431	0.000908419		58.0807	59.3276	57.3092	57.3366	55.8756
ENSMUSG00000028883	Sema3a	protein_coding	sema domain, immunoglobulin domain (Ig), short basic domain, secreted, (semaphorin) 3A	This gene is a member of the semaphorin family and encodes a protein with an Ig-like C2-type (immunoglobulin-like) domain, a PSI domain and a Sema domain. This secreted protein can function as either a chemorepulsive agent, inhibiting axonal outgrowth, or as a chemoattractive agent, stimulating the growth of apical dendrites. In both cases, the protein is vital for normal neuronal pattern develop…	GO:0000003 (reproduction; IMP); GO:0000902 (cell morphogenesis; IBA, IDA, IGI, IMP, ISO); GO:0001558 (regulation of cell growth; IBA, IDA, IGI, ISO); GO:0001667 (ameboidal-type cell migration; IBA, IDA, IMP); GO:0001755 (neural crest cell migration; IBA, IMP); GO:0001763 (morphogenesis of a branching structure; IDA, IGI); GO:0001764 (neuron migration; IBA, IGI, IMP); GO:0002009 (morphogenesis of …					-0.0698862	-0.070228	0.0545942	0.0255687	0.0604561	-0.000504791		-0.0643397	-0.0491906	-0.146981	-0.169508	-0.0918653	-0.0632207		192.823	86.8362	81.2057	-0.0995321	-0.131913	-0.0995321	7.15422	12.9377	0.000758902	0.0128657	0.000745272	0.00081348		0.0649351	0.27311	0.0114281	-0.579365	-0.703151	0.0483594	0.0107417		140.317	140.283	153.052	149.983	153.679
ENSMUSG00000031652	N4bp1	protein_coding	NEDD4 binding protein 1		GO:0001816 (cytokine production; IMP); GO:0001817 (regulation of cytokine production; IMP); GO:0001818 (negative regulation of cytokine production; IMP); GO:0002376 (immune system process; IDA, IEA); GO:0002682 (regulation of immune system process; IDA); GO:0002831 (regulation of response to biotic stimulus; IDA); GO:0003674 (molecular_function; IEA, IPI, ISO); GO:0003676 (nucleic acid binding; I…					-0.0774539	0.0297088	0.074279	-0.0812974	0.029212	0.0255515		-0.108784	-0.0908769	-0.163145	-0.0751096	-0.102671	-0.0680576		173.002	78.0661	95.2776	-0.0993659	-0.167595	-0.0993659	6.55935	11.1553	0.00162752	0.0220908	0.0013524	0.00119511		0.025974	0.166655	0.0104813	-0.675926	-0.733938	0.0158242	0.00657993		92.3906	99.5918	102.748	92.1422	99.5571
ENSMUSG00000028312	Smc2	protein_coding	structural maintenance of chromosomes 2	The protein encoded by this gene is a component of both condensin I and condensin II complexes, and forms a heterodimer with structural maintenance of chromosome 4 (Smc4). This heterodimer is the catalytic subunit for both condensin complexes, and is involved in several processes, including chromosome condensation during mitosis and meiosis, cohesin removal during mitosis and meiosis, and single-…	GO:0000003 (reproduction; IMP); GO:0000012 (single strand break repair; TAS); GO:0000070 (mitotic sister chromatid segregation; IBA, ISO); GO:0000166 (nucleotide binding; IEA); GO:0000228 (nuclear chromosome; IDA, ISO); GO:0000278 (mitotic cell cycle; IBA, ISO); GO:0000280 (nuclear division; IBA, IMP, ISO); GO:0000785 (chromatin; IBA); GO:0000793 (condensed chromosome; IBA, IDA, ISO); GO:0000794 …					-0.0963784	-0.0134044	0.0311114	0.087471	-0.0262532	0.0174535		-0.0531819	-0.130991	-0.172752	-0.109203	-0.0892491	-0.03784		226.805	96.0042	78.0488	-0.0992768	-0.126826	-0.0992768	8.33935	16.0731	0.00021177	0.00490678	0.00031669	0.000332192		0.0151515	0.128621	0.0133848	-0.724207	-0.693621	0.00773367	0.012357		313.174	331.773	342.201	355.874	328.823
ENSMUSG00000029684	Wasl	protein_coding	WASP like actin nucleation promoting factor	This gene encodes a member of the Wiskott-Aldrich syndrome (WAS) protein family. Wiskott-Aldrich syndrome proteins share similar domain structure, and associate with a variety of signaling molecules to alter the actin cytoskeleton. The encoded protein is highly expressed in neural tissues, and interacts with several proteins involved in cytoskeletal organization, including cell division control p…	GO:0000139 (Golgi membrane; ISO); GO:0000902 (cell morphogenesis; IMP); GO:0002376 (immune system process; ISO); GO:0002682 (regulation of immune system process; ISO); GO:0002683 (negative regulation of immune system process; ISO); GO:0002685 (regulation of leukocyte migration; ISO); GO:0002686 (negative regulation of leukocyte migration; ISO); GO:0003674 (molecular_function; IEA, IPI, ISO); GO:0…					-0.088471	0.05213	0.0600204	-0.0445656	0.0188572	0.00202901		-0.0669107	-0.0982127	-0.109517	-0.156028	-0.0505836	-0.095135		187.879	81.8371	53.9699	-0.099244	-0.099244	-0.10339	6.7912	12.4913	0.000917291	0.0106177	0.000795674	0.000939356		0.00865801	0.0947954	0.00840019	-0.772487	-0.737286	0.00322917	0.00621459		107.699	118.826	119.483	111.058	116.094
ENSMUSG00000020576	Nbas	protein_coding	neuroblastoma amplified sequence	This gene encodes a protein with two leucine zipper domains, a ribosomal protein S14 signature domain and a Sec39 like domain. The protein is thought to be involved in Golgi-to-ER transport. Mutations in this gene are associated with short stature, optic nerve atrophy, and Pelger-Huet anomaly. [provided by RefSeq, Oct 2012]. [obtained from RefSeq Human]	GO:0000149 (SNARE binding; IBA, ISO); GO:0000184 (nuclear-transcribed mRNA catabolic process, nonsense-mediated decay; ISO); GO:0000956 (nuclear-transcribed mRNA catabolic process; ISO); GO:0003674 (molecular_function; IBA, ISO); GO:0005488 (binding; IBA, ISO); GO:0005515 (protein binding; IBA, ISO); GO:0005575 (cellular_component; IBA, ISO); GO:0005622 (intracellular; IBA, ISO); GO:0005737 (cyto…					0.0382967	0.068331	-0.0505764	-0.0452234	-0.0585741	0.0477461		-0.097685	-0.0921114	-0.10274	-0.109993	-0.0387247	-0.121848		143.15	65.2309	74.2173	-0.0991824	-0.121593	-0.0991824	5.88828	8.54243	0.00527786	0.0494798	0.00432239	0.00551755		0.0151515	0.128621	0.00931118	-0.724207	-0.744307	0.00773367	0.0054982		62.7733	64.1149	58.9633	59.1862	58.6318
ENSMUSG00000024614	Tmx3	protein_coding	thioredoxin-related transmembrane protein 3		GO:0003674 (molecular_function; IBA, IEA, ISO); GO:0003756 (protein disulfide isomerase activity; IBA); GO:0003824 (catalytic activity; IBA, IEA, ISO); GO:0005575 (cellular_component; IBA, IDA, IEA, ISO); GO:0005622 (intracellular; IBA, ISO); GO:0005737 (cytoplasm; IBA, ISO); GO:0005783 (endoplasmic reticulum; IBA, ISO); GO:0005789 (endoplasmic reticulum membrane; ISO); GO:0006807 (nitrogen compo…					-0.0549211	-0.098999	0.124427	0.0499927	-0.0161474	-0.00435186		-0.0601575	-0.145019	-0.125315	-0.156313	-0.0574354	-0.0306343		165.434	81.8889	59.4101	-0.0990327	-0.101164	-0.0990327	6.79441	10.4844	0.00218612	0.0269753	0.00199309	0.0023133		0.025974	0.166655	0.0388735	-0.675926	-0.612089	0.0158242	0.0343943		110.469	107.115	125.224	118.877	113.505
ENSMUSG00000035621	Midn	protein_coding	midnolin		GO:0002790 (peptide secretion; ISO); GO:0002791 (regulation of peptide secretion; ISO); GO:0002792 (negative regulation of peptide secretion; ISO); GO:0003674 (molecular_function; ISO); GO:0005488 (binding; ISO); GO:0005515 (protein binding; ISO); GO:0005575 (cellular_component; IBA, IDA, ISO); GO:0005622 (intracellular; IBA, IDA, ISO); GO:0005634 (nucleus; IBA, IDA, ISO); GO:0005730 (nucleolus; …					0.06965	0.0794942	-0.107315	-0.0565948	0.0195326	-0.00476662		-0.201606	-0.00119467	-0.086168	-0.0826404	-0.0999762	-0.122835		183.031	92.5532	38.2114	-0.0989577	-0.0989577	-0.121778	7.74066	12.0541	0.00110494	0.0107536	0.00123756	0.00126724		0.0649351	0.224046	0.0319845	-0.579365	-0.62045	0.0483594	0.0313493		231.784	233.378	204.912	212.28	223.837
ENSMUSG00000025764	Jade1	protein_coding	jade family PHD finger 1		GO:0000082 (G1/S transition of mitotic cell cycle; ISO); GO:0000123 (histone acetyltransferase complex; IBA, ISO); GO:0000278 (mitotic cell cycle; ISO); GO:0000785 (chromatin; IBA, ISO); GO:0001558 (regulation of cell growth; ISO); GO:0003674 (molecular_function; IEA, ISO); GO:0003712 (transcription cofactor activity; ISO); GO:0003713 (transcription coactivator activity; ISO); GO:0003824 (catalyt…					-0.0613657	-0.00283463	0.0477211	0.0284175	0.010462	-0.0224003		-0.077886	-0.105814	-0.0880596	-0.110705	-0.138975	-0.0677559		239.068	92.6397	55.6132	-0.0985051	-0.0985051	-0.100643	7.7511	17.2303	0.000134995	0.00276885	0.000150284	0.000163596		0.0021645	0.050253	0.000763032	-0.869048	-0.851846	0.000242431	0.000435969		213.552	222.436	230.404	227.329	224.505
ENSMUSG00000032384	Csnk1g1	protein_coding	casein kinase 1, gamma 1	This gene encodes a member of the casein kinase I gene family. The encoded protein is a serine/threonine kinase that phosphorylates acidic proteins, and participates in pathways for cell growth. [provided by RefSeq, Nov 2011].	GO:0000166 (nucleotide binding; IEA); GO:0003674 (molecular_function; IBA, IEA, ISO); GO:0003824 (catalytic activity; IBA, IEA, ISO); GO:0004672 (protein kinase activity; IBA, IEA, ISO); GO:0004674 (protein serine/threonine kinase activity; IBA, ISO); GO:0005488 (binding; IEA); GO:0005524 (ATP binding; IEA); GO:0005575 (cellular_component; IBA, ISO); GO:0005622 (intracellular; IBA, ISO); GO:00056…					-0.0646666	0.0352079	0.0477349	-0.035228	0.0223933	-0.00544152		-0.0728043	-0.112395	-0.144638	-0.0832588	-0.0500905	-0.128932		153.912	68.9846	67.0126	-0.0983018	-0.110735	-0.0983018	6.07513	9.4738	0.00344001	0.0369985	0.00295356	0.00287696		0.004329	0.0680979	0.00187345	-0.820768	-0.803591	0.00106903	0.00163806		66.6197	71.4667	72.0987	68.0137	70.8259
ENSMUSG00000032097	Ddx6	protein_coding	DEAD (Asp-Glu-Ala-Asp) box polypeptide 6	This gene encodes a member of the DEAD box protein family. The protein is an RNA helicase found in P-bodies and stress granules, and functions in translation suppression and mRNA degradation. It is required for microRNA-induced gene silencing. Multiple alternatively spliced variants, encoding the same protein, have been identified. [provided by RefSeq, Mar 2012]. [obtained from RefSeq Human]	GO:0000166 (nucleotide binding; IEA); GO:0000785 (chromatin; ISO); GO:0000792 (heterochromatin; ISO); GO:0000932 (cytoplasmic mRNA processing body; IBA, IDA, ISO); GO:0001520 (outer dense fiber; ISO); GO:0003674 (molecular_function; IBA, IEA, ISO); GO:0003676 (nucleic acid binding; IBA, IEA); GO:0003723 (RNA binding; IBA, IEA); GO:0003724 (RNA helicase activity; IEA); GO:0003729 (mRNA binding; IB…					-0.088812	-0.0509267	0.0988456	0.0676106	0.00383652	-0.0305539		-0.0793396	-0.165477	-0.0924038	-0.137449	-0.0181828	-0.0863167		193.911	93.4613	97.4312	-0.0980928	-0.180039	-0.0980928	7.87157	13.0367	0.000728051	0.0124523	0.000908298	0.000981274		0.0411255	0.21535	0.0267588	-0.627646	-0.644072	0.0288882	0.0237962		227.553	233.635	259.302	253.727	242.712
ENSMUSG00000006005	Tpr	protein_coding	translocated promoter region, nuclear basket protein	This gene encodes a large coiled-coil protein that forms intranuclear filaments attached to the inner surface of nuclear pore complexes (NPCs). The protein directly interacts with several components of the NPC. It is required for the nuclear export of mRNAs and some proteins. Oncogenic fusions of the 5_ end of this gene with several different kinase genes occur in some neoplasias. [provided by Re…	GO:0000070 (mitotic sister chromatid segregation; IBA, ISO); GO:0000075 (cell cycle checkpoint; ISO); GO:0000122 (negative regulation of transcription from RNA polymerase II promoter; ISO); GO:0000226 (microtubule cytoskeleton organization; IBA, ISO); GO:0000278 (mitotic cell cycle; IBA, ISO); GO:0000280 (nuclear division; IBA, ISO); GO:0000775 (chromosome, centromeric region; IEA); GO:0000776 (k…					-0.014723	0.00361503	0.0340853	-0.00911882	-0.0282151	0.0143565		-0.0541187	-0.12979	-0.15432	-0.105362	-0.0582971	-0.0851207		328.647	98.5643	57.2911	-0.0977672	-0.0977672	-0.0977672	9.31762	26.0165	5.73621e-06	0.000279465	1.34137e-05	1.57014e-05		0.0021645	0.050253	0.000637706	-0.869048	-0.860485	0.000242431	0.0003278		653.042	661.409	675.548	655.588	646.954
ENSMUSG00000058690	Ccser2	protein_coding	coiled-coil serine rich 2		GO:0000226 (microtubule cytoskeleton organization; IBA, IDA); GO:0001578 (microtubule bundle formation; IBA, IDA); GO:0003674 (molecular_function; IBA, IDA); GO:0005488 (binding; IBA, IDA); GO:0005515 (protein binding; IBA, IDA); GO:0005575 (cellular_component; IBA, IDA, IEA); GO:0005622 (intracellular; IBA, IDA, IEA); GO:0005737 (cytoplasm; IEA); GO:0005856 (cytoskeleton; IBA, IDA, IEA); GO:0006…					0.0100843	-0.0368161	0.0627986	0.0472213	-0.102044	0.0187561		-0.0414443	-0.107461	-0.0958638	-0.141202	-0.0287903	-0.138866		167.276	79.4499	70.8009	-0.0969678	-0.113631	-0.0969678	6.63847	10.6472	0.00203418	0.0257604	0.00177566	0.00232971		0.025974	0.166655	0.0160327	-0.675926	-0.680484	0.0158242	0.0148702		103.622	100.276	107.516	106.35	95.7987
ENSMUSG00000024542	Cep192	protein_coding	centrosomal protein 192		GO:0000070 (mitotic sister chromatid segregation; IBA, ISO); GO:0000075 (cell cycle checkpoint; ISO); GO:0000226 (microtubule cytoskeleton organization; IBA, ISO, NAS); GO:0000242 (pericentriolar material; IBA, IDA); GO:0000278 (mitotic cell cycle; IBA, ISO); GO:0000280 (nuclear division; IBA, ISO); GO:0000819 (sister chromatid segregation; IBA, ISO); GO:0003674 (molecular_function; IBA, ISO); GO…					-0.0345923	-0.0197666	0.0579509	-0.010433	-0.0125526	0.0193935		-0.107308	-0.0716487	-0.132525	-0.0986469	-0.0557843	-0.118359		212.511	84.8383	56.9192	-0.0969388	-0.0969388	-0.096939	7.00593	14.7425	0.000360557	0.0073653	0.000300107	0.000310697		0.0021645	0.050253	0.000385167	-0.869048	-0.860319	0.000242431	0.000329655		129.701	131.051	138.359	131.908	131.713
ENSMUSG00000034707	Gns	protein_coding	glucosamine (N-acetyl)-6-sulfatase	The product of this gene is a lysosomal enzyme found in all cells. It is involved in the catabolism of heparin, heparan sulphate, and keratan sulphate. Deficiency of this enzyme results in the accumulation of undegraded substrate and the lysosomal storage disorder mucopolysaccharidosis type IIID (Sanfilippo D syndrome). Mucopolysaccharidosis type IIID is the least common of the four subtypes of S…	GO:0000323 (lytic vacuole; IDA); GO:0003674 (molecular_function; IBA, IEA, ISO); GO:0003824 (catalytic activity; IBA, IEA, ISO); GO:0005488 (binding; IBA, IEA, ISO); GO:0005539 (glycosaminoglycan binding; IBA, ISO); GO:0005575 (cellular_component; IDA); GO:0005622 (intracellular; IDA); GO:0005737 (cytoplasm; IDA); GO:0005764 (lysosome; IDA); GO:0005773 (vacuole; IDA); GO:0006022 (aminoglycan meta…					-0.0712931	-0.00391603	0.0513235	-0.0253698	0.031866	0.0173894		-0.0157542	-0.117419	-0.121876	-0.131963	-0.140618	-0.0449708		203.679	91.0829	42.4235	-0.0966505	-0.0966505	-0.114502	7.56859	13.9306	0.000502978	0.00608946	0.000550556	0.000638163		0.0151515	0.0947954	0.00654304	-0.724207	-0.735414	0.00773367	0.00641695		186.704	195.679	203.355	192.776	200.618
ENSMUSG00000061313	Ddhd2	protein_coding	DDHD domain containing 2	This gene encodes a phospholipase enzyme containing sterile-alpha-motif (SAM), WWE, and DDHD domains. This protein participates in membrane trafficking between the endoplastic reticulum and the Golgi body. Mutations in this gene can cause autosomal recessive spastic paraplegia 54. Alternative splicing results in multiple transcript variants. [provided by RefSeq, Dec 2013]. [obtained from RefSeq H…	GO:0000266 (mitochondrial fission; IMP); GO:0003008 (system process; IMP); GO:0003674 (molecular_function; IBA, IDA, IEA, IMP); GO:0003824 (catalytic activity; IBA, IDA, IEA, IMP); GO:0004806 (triglyceride lipase activity; IBA, IDA, IMP); GO:0005488 (binding; IEA); GO:0005575 (cellular_component; IBA, IDA, IEA, IMP, ISO); GO:0005622 (intracellular; IBA, IEA, ISO); GO:0005737 (cytoplasm; IBA, IEA,…					-0.00873565	-0.0429596	0.0629256	0.0127858	-0.0876941	0.0636779		-0.0827225	-0.111849	-0.119851	-0.0656766	-0.0432773	-0.148378		137.91	66.831	49.2648	-0.0962423	-0.0962423	-0.104981	5.96197	8.0943	0.00651323	0.0400768	0.00578176	0.00582719		0.0151515	0.0947954	0.0108622	-0.724207	-0.718999	0.00773367	0.00841001		63.9272	62.4051	67.2337	64.903	60.4693
ENSMUSG00000011831	Evi5	protein_coding	ecotropic viral integration site 5		GO:0003674 (molecular_function; IBA, ISO); GO:0005096 (GTPase activator activity; IBA, ISO); GO:0005488 (binding; ISO); GO:0005515 (protein binding; ISO); GO:0005575 (cellular_component; IEA, ISO); GO:0005622 (intracellular; IEA, ISO); GO:0005634 (nucleus; IEA); GO:0005737 (cytoplasm; IEA, ISO); GO:0005829 (cytosol; ISO); GO:0005856 (cytoskeleton; IEA); GO:0006810 (transport; ISO); GO:0007049 (ce…					-0.0645566	-0.0154484	0.0102449	0.12377	-0.00222957	-0.0517802		-0.0485343	-0.177662	-0.0838249	-0.128467	-0.0414008	-0.0688198		135.96	69.3998	35.5042	-0.096155	-0.096155	-0.122083	6.09347	7.92808	0.00704462	0.0426439	0.00635215	0.00756133		0.025974	0.128174	0.0289309	-0.675926	-0.634491	0.0158242	0.0266792		67.389	69.757	71.0284	76.9252	70.4083
ENSMUSG00000022443	Myh9	protein_coding	myosin, heavy polypeptide 9, non-muscle	This gene encodes a conventional non-muscle myosin; this protein should not be confused with the unconventional myosin-9a or 9b (MYO9A or MYO9B). The encoded protein is a myosin IIA heavy chain that contains an IQ domain and a myosin head-like domain which is involved in several important functions, including cytokinesis, cell motility and maintenance of cell shape. Defects in this gene have been…	GO:0000003 (reproduction; IDA, IMP, ISO); GO:0000146 (microfilament motor activity; IBA, ISO); GO:0000165 (MAPK cascade; ISO); GO:0000166 (nucleotide binding; IEA, ISO); GO:0000212 (meiotic spindle organization; IDA); GO:0000226 (microtubule cytoskeleton organization; IDA); GO:0000768 (syncytium formation by plasma membrane fusion; IMP); GO:0000902 (cell morphogenesis; IMP, ISO); GO:0000910 (cyto…					-0.00441517	0.0465163	-0.0229162	0.0207127	-0.0266552	-0.0132425		-0.156124	-0.0649425	-0.0680432	-0.1083	-0.0804452	-0.0972383		483.012	99.9481	62.593	-0.0957525	-0.102238	-0.0957525	12.315	42.4872	4.0302e-08	5.29513e-06	3.99153e-06	4.42175e-06		0.0021645	0.050253	0.00033666	-0.869048	-0.860612	0.000242431	0.000326377		5247.57	5436.17	5180.69	5339.79	5167.28
ENSMUSG00000020841	Cpd	protein_coding	carboxypeptidase D	The metallocarboxypeptidase family of enzymes is divided into 2 subfamilies based on sequence similarities. The pancreatic carboxypeptidase-like and the regulatory B-type carboxypeptidase subfamilies. Carboxypeptidase D has been identified as a regulatory B-type carboxypeptidase. CPD is a homolog of duck gp180, a hepatitis B virus-binding protein. Transcript variants utilizing alternative polyade…	GO:0003674 (molecular_function; IBA, IEA, ISO); GO:0003824 (catalytic activity; IBA, IEA); GO:0004180 (carboxypeptidase activity; IBA, IEA); GO:0004181 (metallocarboxypeptidase activity; IBA); GO:0005488 (binding; IEA, ISO); GO:0005515 (protein binding; ISO); GO:0005575 (cellular_component; IBA, IEA, ISO); GO:0005576 (extracellular region; IBA); GO:0005615 (extracellular space; IBA); GO:0005622 (…					-0.0272968	-0.0341205	0.0580095	0.0232172	-0.015466	-0.00434334		-0.0561805	-0.140208	-0.0726845	-0.133035	-0.0983303	-0.0628264		218.347	91.1261	81.8716	-0.0956306	-0.129142	-0.0956306	7.57322	15.2837	0.000289912	0.00621884	0.000313283	0.00038185		0.0021645	0.050253	0.00103244	-0.869048	-0.822253	0.000242431	0.00102817		193.089	192.174	204.912	200.006	194.688
ENSMUSG00000036591	Arhgap21	protein_coding	Rho GTPase activating protein 21	ARHGAP21 functions preferentially as a GTPase-activating protein (GAP) for CDC42 (MIM 116952) and regulates the ARP2/3 complex (MIM 604221) and F-actin dynamics at the Golgi through control of CDC42 activity (Dubois et al., 2005 [PubMed 15793564]).[supplied by OMIM, Mar 2008]. Sequence Note: The 5_-most in-frame translation start codon is selected for this RefSeq and is well-conserved among mamma…	GO:0003674 (molecular_function; IEA); GO:0005096 (GTPase activator activity; IEA); GO:0005575 (cellular_component; IDA, IEA, ISO); GO:0005622 (intracellular; IEA, ISO); GO:0005737 (cytoplasm; IEA, ISO); GO:0005794 (Golgi apparatus; ISO); GO:0005856 (cytoskeleton; IEA, ISO); GO:0005886 (plasma membrane; IDA, ISO); GO:0006810 (transport; IMP, ISO); GO:0006897 (endocytosis; IMP); GO:0006996 (organel…					-0.0332568	0.0546972	-0.0342781	0.0235665	-0.00799099	-0.00273789		-0.158259	-0.0982633	-0.122604	-0.0615802	-0.0999729	-0.041927		229.292	93.6776	65.3953	-0.0956136	-0.10524	-0.0956136	7.91339	16.3063	0.000193175	0.00456746	0.000244931	0.000232729		0.0021645	0.050253	0.00136026	-0.869048	-0.812663	0.000242431	0.0013144		243.324	258.682	243.151	253.139	247.64
ENSMUSG00000071072	Ptges3	protein_coding	prostaglandin E synthase 3		GO:0000271 (polysaccharide biosynthetic process; IMP); GO:0000723 (telomere maintenance; IBA, IDA, ISO); GO:0001516 (prostaglandin biosynthetic process; IBA, IMP, ISO); GO:0002039 (p53 binding; ISO); GO:0003674 (molecular_function; IBA, IEA, IPI, ISO); GO:0003720 (telomerase activity; ISO); GO:0003824 (catalytic activity; IBA, IEA, ISO); GO:0003964 (RNA-directed DNA polymerase activity; ISO); GO:…					-0.000637521	0.0280823	0.0306352	0.0193267	-0.0325102	-0.0448965		-0.0475756	-0.120292	-0.1379	-0.0779421	-0.111381	-0.0814953		161.752	72.8767	29.4932	-0.0955613	-0.0955613	-0.129124	6.2573	10.161	0.00252651	0.0199942	0.00221855	0.0021424		0.0021645	0.050253	0.00045923	-0.869048	-0.850318	0.000242431	0.000457685		79.0051	80.6138	80.7583	80.12	77.257
ENSMUSG00000029422	Rsrc2	protein_coding	arginine/serine-rich coiled-coil 2		GO:0003674 (molecular_function; ND); GO:0005575 (cellular_component; ND); GO:0008150 (biological_process; ND)					-0.0672096	-0.0226722	0.053609	0.0597509	-0.0716035	0.0481254		-0.033122	-0.148905	-0.146161	-0.0948746	-0.0587599	-0.0794798		169.415	81.3441	41.8094	-0.0953846	-0.0953846	-0.11394	6.75392	10.8377	0.00187216	0.0161265	0.00165206	0.0018774		0.025974	0.128174	0.0157927	-0.675926	-0.683829	0.0158242	0.0141975		106.315	109.679	115.689	116.187	105.988
ENSMUSG00000024501	Dpysl3	protein_coding	dihydropyrimidinase-like 3	This gene encodes a protein that belongs to the TUC (TOAD-64/Ulip/CRMP) family of proteins. Members of this family are phosphoproteins that function in axonal guidance and neuronal differentiation during development and regeneration of the nervous system. A mutation in the human gene is associated with amyotrophic lateral sclerosis. Alternative splicing results in multiple transcript variants enc…	GO:0003674 (molecular_function; IBA, IEA, IPI, ISO); GO:0003824 (catalytic activity; IBA, IEA); GO:0005488 (binding; IPI, ISO); GO:0005515 (protein binding; IPI, ISO); GO:0005539 (glycosaminoglycan binding; ISO); GO:0005575 (cellular_component; IBA, IEA, ISO); GO:0005576 (extracellular region; ISO); GO:0005615 (extracellular space; ISO); GO:0005622 (intracellular; IBA, IEA, ISO); GO:0005737 (cyto…					-0.0196215	0.00843582	0.0401692	0.0293441	-0.0271622	-0.0311654		-0.104447	-0.0707935	-0.0985712	-0.106807	-0.0659654	-0.125447		328.829	98.5124	65.4904	-0.09535	-0.105162	-0.09535	9.28268	26.03	5.68973e-06	0.000279465	1.28425e-05	1.43367e-05		0.0021645	0.050253	0.000189983	-0.869048	-0.886916	0.000242431	0.000120112		634.734	647.218	661.634	656.681	631.419
ENSMUSG00000018593	Sparc	protein_coding	secreted acidic cysteine rich glycoprotein	This gene encodes a cysteine-rich acidic matrix-associated protein. The encoded protein is required for the collagen in bone to become calcified but is also involved in extracellular matrix synthesis and promotion of changes to cell shape. The gene product has been associated with tumor suppression but has also been correlated with metastasis based on changes to cell shape which can promote tumor…	GO:0000902 (cell morphogenesis; ISO); GO:0001501 (skeletal system development; IMP); GO:0001525 (angiogenesis; ISO); GO:0001568 (blood vessel development; ISO); GO:0001667 (ameboidal-type cell migration; ISO); GO:0001935 (endothelial cell proliferation; ISO); GO:0001936 (regulation of endothelial cell proliferation; ISO); GO:0001937 (negative regulation of endothelial cell proliferation; ISO); GO…					0.0369347	0.000489556	-0.00291081	-0.0140923	-0.00662388	-0.0137972		0.0541394	0.135087	0.121945	0.0674313	0.0981778	0.093965		435.162	99.7578	27.3223	0.0953005	0.131401	0.0953005	10.9818	37.2055	1.76502e-07	1.64574e-05	2.7587e-06	3.10906e-06		0.0021645	0.050253	0.000223155	0.869048	0.894425	0.000242431	8.63106e-05		2005.21	1955.16	1950.56	1935.49	1945.54
ENSMUSG00000022587	Ly6e	protein_coding	lymphocyte antigen 6 complex, locus E		GO:0001701 (in utero embryonic development; IMP); GO:0003007 (heart morphogenesis; IMP); GO:0003205 (cardiac chamber development; IMP); GO:0003206 (cardiac chamber morphogenesis; IMP); GO:0003208 (cardiac ventricle morphogenesis; IMP); GO:0003229 (ventricular cardiac muscle tissue development; IMP); GO:0003231 (cardiac ventricle development; IMP); GO:0003674 (molecular_function; IBA, IDA); GO:000…					0.103021	-0.022703	-0.00389945	-0.0660318	-0.00941073	-0.000976091		0.0433827	0.160498	0.17086	0.12805	0.00826856	0.0565327		221.143	98.1145	35.4004	0.0954906	0.121322	0.0954906	9.06063	15.5441	0.00026125	0.00585382	0.000618104	0.000645699		0.0151515	0.128621	0.0265961	0.724207	0.638221	0.00773367	0.0255282		553.651	507.362	514.032	492.322	512.068
ENSMUSG00000022556	Hsf1	protein_coding	heat shock factor 1	The product of this gene is a heat-shock transcription factor. Transcription of heat-shock genes is rapidly induced after temperature stress. Hsp90, by itself and/or associated with multichaperone complexes, is a major repressor of this gene. [provided by RefSeq, Jul 2008]. Publication Note: This RefSeq record includes a subset of the publications that are available for this gene. Please see the …	GO:0000003 (reproduction; IGI, IMP); GO:0000075 (cell cycle checkpoint; IMP); GO:0000122 (negative regulation of transcription from RNA polymerase II promoter; ISO); GO:0000165 (MAPK cascade; ISO); GO:0000278 (mitotic cell cycle; ISO); GO:0000280 (nuclear division; IMP); GO:0000302 (response to reactive oxygen species; ISO); GO:0000775 (chromosome, centromeric region; IEA, ISO); GO:0000776 (kinet…					0.0634652	0.0867514	-0.0620636	-0.0794403	0.0222472	-0.0309598		0.0874753	0.0904072	0.143245	0.120722	0.081685	0.0571907		181.66	83.4025	43.1846	0.0961366	0.112732	0.0961366	6.90692	11.9295	0.00116424	0.0171914	0.000995945	0.00109645		0.0151515	0.128621	0.0144469	0.724207	0.711806	0.00773367	0.00941573		120.777	122.759	110.629	109.293	117.347
ENSMUSG00000018567	Gabarap	protein_coding	gamma-aminobutyric acid receptor associated protein	Gamma-aminobutyric acid A receptors [GABA(A) receptors] are ligand-gated chloride channels that mediate inhibitory neurotransmission. This gene encodes GABA(A) receptor-associated protein, which is highly positively charged in its N-terminus and shares sequence similarity with light chain-3 of microtubule-associated proteins 1A and 1B. This protein clusters neurotransmitter receptors by mediating…	GO:0000045 (autophagic vacuole assembly; IBA); GO:0000209 (protein polyubiquitination; ISO); GO:0000226 (microtubule cytoskeleton organization; IDA); GO:0000323 (lytic vacuole; IDA); GO:0000421 (autophagic vacuole membrane; IBA, ISO); GO:0000422 (mitochondrion degradation; IBA); GO:0003674 (molecular_function; IBA, IDA, IPI, ISO); GO:0005102 (receptor binding; IBA, ISO); GO:0005488 (binding; IBA,…					0.0327518	0.0193233	0.0594113	-0.0299732	-0.0807575	-0.000755631		0.113077	0.113809	0.0940919	0.0960174	0.0870476	0.0707502		211.981	88.5746	8.94309	0.0961768	0.164992	0.0961768	7.31839	14.6935	0.000367794	0.00746041	0.000340887	0.000402355		0.0021645	0.050253	0.00335255	0.869048	0.82424	0.000242431	0.000975444		157.395	155.927	160.349	150.656	145.41
ENSMUSG00000024661	Fth1	protein_coding	ferritin heavy polypeptide 1	This gene encodes the heavy subunit of ferritin, the major intracellular iron storage protein in prokaryotes and eukaryotes. It is composed of 24 subunits of the heavy and light ferritin chains. Variation in ferritin subunit composition may affect the rates of iron uptake and release in different tissues. A major function of ferritin is the storage of iron in a soluble and nontoxic state. Defects…	GO:0000041 (transition metal ion transport; IBA, IDA); GO:0000323 (lytic vacuole; ISO); GO:0003674 (molecular_function; IBA, IDA, IEA, IPI, ISO); GO:0003824 (catalytic activity; IEA); GO:0004322 (ferroxidase activity; IEA); GO:0005488 (binding; IBA, IDA, IEA, IPI, ISO); GO:0005506 (iron ion binding; IBA, IDA); GO:0005515 (protein binding; IPI, ISO); GO:0005575 (cellular_component; HDA, IBA, ISO, …					0.0965981	0.0208606	-0.109455	-0.015637	0.00873168	-0.00109827		0.0882914	0.198161	0.135036	0.0442601	0.0402589	0.0742889		272.986	99.8876	9.88583	0.0963199	0.162241	0.0963199	11.6192	20.483	3.96645e-05	0.00132928	0.000362025	0.000364422		0.025974	0.166655	0.0252812	0.675926	0.639041	0.0158242	0.0252802		3246.06	3079.99	2813.89	3003.03	3054.2
ENSMUSG00000032783	Troap	protein_coding	trophinin associated protein		GO:0003674 (molecular_function; ND); GO:0005575 (cellular_component; IEA, ND); GO:0005622 (intracellular; IEA); GO:0005737 (cytoplasm; IEA); GO:0007155 (cell adhesion; IEA); GO:0008150 (biological_process; IEA, ND); GO:0009987 (cellular process; IEA); GO:0110165 (IEA)					0.0639143	0.00934492	-0.0181732	-0.0863068	0.0170773	0.0141435		0.10167	0.128199	0.099466	0.138674	0.093316	0.00670367		169.343	78.758	27.6769	0.0964799	0.13248	0.0964799	6.6011	10.8302	0.00187659	0.0244889	0.00169236	0.00184414		0.025974	0.166655	0.00627613	0.675926	0.736719	0.0158242	0.00627536		97.6987	94.0351	92.2396	87.9386	94.5459
ENSMUSG00000023951	Vegfa	protein_coding	vascular endothelial growth factor A	This gene product is a member of the PDGF/VEGF growth factor family. It is a mitogen that specifically acts on endothelial cells and has various effects, including mediating increased vascular permeability, inducing angiogenesis, vasculogenesis, endothelial cell growth, promoting cell migration, and inhibiting apoptosis. Alternatively spliced transcript variants encoding different isoforms have b…	GO:0000003 (reproduction; IMP, ISO); GO:0000122 (negative regulation of transcription from RNA polymerase II promoter; ISO); GO:0000165 (MAPK cascade; IDA, ISO); GO:0000902 (cell morphogenesis; IDA, IMP, ISO); GO:0001101 (response to acid chemical; ISO); GO:0001501 (skeletal system development; IMP); GO:0001503 (ossification; IMP); GO:0001525 (angiogenesis; IBA, IDA, IGI, IMP, ISO); GO:0001541 (o…					-0.019456	0.00541069	0.000401078	-0.0493925	0.0527202	0.0103165		0.0666922	0.124271	0.155251	0.120734	0.062103	0.0501284		249.095	95.0701	26.8379	0.0975092	0.134243	0.0975092	8.16652	18.1809	9.35774e-05	0.00259311	0.000123541	0.000141753		0.004329	0.0680979	0.00183453	0.820768	0.806547	0.00106903	0.00152657		273.402	278.173	277.205	267.767	287.48
ENSMUSG00000033845	Mrpl15	protein_coding	mitochondrial ribosomal protein L15	Mammalian mitochondrial ribosomal proteins are encoded by nuclear genes and help in protein synthesis within the mitochondrion. Mitochondrial ribosomes (mitoribosomes) consist of a small 28S subunit and a large 39S subunit. They have an estimated 75% protein to rRNA composition compared to prokaryotic ribosomes, where this ratio is reversed. Another difference between mammalian mitoribosomes and …	GO:0000002 (mitochondrial genome maintenance; TAS); GO:0000313 (organellar ribosome; IBA, ISA, ISO, NAS); GO:0000315 (organellar large ribosomal subunit; IBA, ISA, ISO, NAS); GO:0003674 (molecular_function; IBA, ISA); GO:0003735 (structural constituent of ribosome; IBA, ISA); GO:0005198 (structural molecule activity; IBA, ISA); GO:0005575 (cellular_component; HDA, IBA, IEA, ISA, ISO, NAS); GO:000…					-0.0272185	-0.0874371	0.0553167	-0.0332624	0.0450463	0.047555		0.0780665	0.0806509	0.122303	0.100866	0.0156111	0.177528		152.372	73.6551	60.1367	0.0978664	0.0978664	0.100873	6.30154	9.34064	0.00365755	0.0319934	0.00310458	0.00352303		0.0151515	0.128621	0.0137779	0.724207	0.685976	0.00773367	0.0137777		74.4664	71.3812	78.9096	74.1509	78.3428
ENSMUSG00000096210	H1f0	protein_coding	H1.0 linker histone	Histones are basic nuclear proteins that are responsible for the nucleosome structure of the chromosomal fiber in eukaryotes. Nucleosomes consist of approximately 146 bp of DNA wrapped around a histone octamer composed of pairs of each of the four core histones (H2A, H2B, H3, and H4). The chromatin fiber is further compacted through the interaction of a linker histone, H1, with the DNA between th…	GO:0000018 (regulation of DNA recombination; IBA); GO:0000217 (DNA secondary structure binding; IMP); GO:0000785 (chromatin; IEA, ISO); GO:0000786 (nucleosome; IEA); GO:0000791 (euchromatin; ISO); GO:0003674 (molecular_function; EXP, IBA, IEA, IMP, ISO); GO:0003676 (nucleic acid binding; EXP, IBA, IMP, ISO); GO:0003677 (DNA binding; EXP, IBA, IMP, ISO); GO:0003680 (AT DNA binding; IMP); GO:000368…					0.0375968	-0.00663059	-0.0400061	0.019599	0.0250756	-0.0356347		0.080659	0.133008	0.123455	0.0847591	0.0662548	0.100084		338.962	98.6075	60.4134	0.0979377	0.0979377	0.101516	9.34718	27.0662	4.04519e-06	0.000126749	9.4276e-06	1.05805e-05		0.0021645	0.050253	0.000192464	0.869048	0.877686	0.000242431	0.000174975		645.273	625.761	611.428	637.261	639.688
ENSMUSG00000021477	Ctsl	protein_coding	cathepsin L	The protein encoded by this gene is a lysosomal cysteine proteinase that plays a major role in intracellular protein catabolism. Its substrates include collagen and elastin, as well as alpha-1 protease inhibitor, a major controlling element of neutrophil elastase activity. The encoded protein has been implicated in several pathologic processes, including myofibril necrosis in myopathies and in my…	GO:0000003 (reproduction; IGI); GO:0000323 (lytic vacuole; IBA, IDA, ISO); GO:0001775 (cell activation; IMP); GO:0001890 (placenta development; IGI); GO:0001893 (maternal placenta development; IGI); GO:0001942 (hair follicle development; IMP); GO:0001968 (fibronectin binding; ISO); GO:0002009 (morphogenesis of an epithelium; IMP); GO:0002360 (T cell lineage commitment; IMP); GO:0002363 (alpha-bet…					-0.0362729	-0.0450339	0.0354187	0.0131811	-0.0188244	0.0515314		0.133211	0.0334099	0.0568102	0.155055	0.0759734	0.124952		237.874	94.9663	42.9251	0.0980601	0.115084	0.0980601	8.14362	17.115	0.000140885	0.0035879	0.000201495	0.000221972		0.00865801	0.0947954	0.00400094	0.772487	0.767422	0.00322917	0.00357184		265.94	264.324	279.541	275.249	269.188
ENSMUSG00000016319	Slc25a5	protein_coding	solute carrier family 25 (mitochondrial carrier, adenine nucleotide translocator), member 5	This gene is a member of the mitochondrial carrier subfamily of solute carrier protein genes. The product of this gene functions as a gated pore that translocates ADP from the cytoplasm into the mitochondrial matrix and ATP from the mitochondrial matrix into the cytoplasm. The protein forms a homodimer embedded in the inner mitochondria membrane. Suppressed expression of this gene has been shown …	GO:0000295 (adenine nucleotide transmembrane transporter activity; IDA, IMP, ISO); GO:0000422 (mitochondrion degradation; IDA); GO:0000423 (macromitophagy; IDA); GO:0001775 (cell activation; IMP); GO:0002262 (myeloid cell homeostasis; IMP); GO:0002376 (immune system process; IMP); GO:0002521 (leukocyte differentiation; IMP); GO:0003674 (molecular_function; IDA, IEA, IMP, IPI, ISO); GO:0005215 (tr…					0.037365	-0.043173	0.0183399	0.0143508	-0.00755907	-0.0193236		0.0499942	0.113049	0.0732053	0.056874	0.105079	0.183348		205.84	86.3259	14.219	0.0980745	0.155348	0.0980745	7.12035	14.1273	0.000463274	0.00893128	0.00044339	0.000455362		0.0021645	0.050253	0.00394634	0.869048	0.788621	0.000242431	0.00230195		137.547	130.025	135.732	135.355	133.3
ENSMUSG00000028873	Cdca8	protein_coding	cell division cycle associated 8	This gene encodes a component of the chromosomal passenger complex. This complex is an essential regulator of mitosis and cell division. This protein is cell-cycle regulated and is required for chromatin-induced microtubule stabilization and spindle formation. Alternate splicing results in multiple transcript variants. Pseudgenes of this gene are found on chromosomes 7, 8 and 16. [provided by Ref…	GO:0000022 (mitotic spindle elongation; NAS); GO:0000070 (mitotic sister chromatid segregation; IBA, ISO, NAS); GO:0000075 (cell cycle checkpoint; NAS); GO:0000226 (microtubule cytoskeleton organization; NAS); GO:0000278 (mitotic cell cycle; IBA, ISO, NAS); GO:0000280 (nuclear division; IBA, ISO, NAS); GO:0000281 (mitotic cytokinesis; NAS); GO:0000775 (chromosome, centromeric region; IBA, ISO); G…					0.0428937	0.0401985	-0.0399118	-0.00516131	-0.00591683	-0.0321023		0.103378	0.0851945	-0.000927608	0.110285	0.135833	0.14645		196.939	82.7798	32.7106	0.0991842	0.127925	0.0991842	6.85566	13.3123	0.000648827	0.0114182	0.000511845	0.000633724		0.00865801	0.0947954	0.00504851	0.772487	0.764821	0.00322917	0.00375815		114.854	114.637	108.391	111.058	111
ENSMUSG00000031858	Mau2	protein_coding	MAU2 sister chromatid cohesion factor		GO:0000785 (chromatin; IBA, IDA, ISO); GO:0003674 (molecular_function; IBA, ISO); GO:0003676 (nucleic acid binding; IBA); GO:0003677 (DNA binding; IBA); GO:0003690 (double-stranded DNA binding; IBA); GO:0003824 (catalytic activity; ISO); GO:0005488 (binding; IBA); GO:0005575 (cellular_component; IBA, IDA, IEA, ISO); GO:0005622 (intracellular; IBA, IDA, IEA, ISO); GO:0005634 (nucleus; IBA, ISO); G…					0.0389853	0.0221248	-0.0452934	-0.0811452	0.0468657	0.0184628		-0.00641792	0.110134	0.188948	0.0987894	0.0801088	0.116106		145.149	69.0624	87.5195	0.0992163	0.0992163	0.14391	6.07916	8.71523	0.00487433	0.0323519	0.00392494	0.00436604		0.025974	0.128174	0.0154212	0.675926	0.683327	0.0158242	0.014297		66.6966	65.9101	62.8553	61.288	67.0674
ENSMUSG00000019432	Ddx39b	protein_coding	DEAD box helicase 39b	This gene encodes a member of the DEAD box family of RNA-dependent ATPases that mediate ATP hydrolysis during pre-mRNA splicing. The encoded protein is an essential splicing factor required for association of U2 small nuclear ribonucleoprotein with pre-mRNA, and it also plays an important role in mRNA export from the nucleus to the cytoplasm. This gene belongs to a cluster of genes localized in t…	GO:0000075 (cell cycle checkpoint; ISO); GO:0000077 (DNA damage checkpoint; ISO); GO:0000166 (nucleotide binding; IEA); GO:0000245 (spliceosomal complex assembly; ISO); GO:0000346 (transcription export complex; ISO); GO:0000375 (RNA splicing, via transesterification reactions; IBA, ISO); GO:0000377 (RNA splicing, via transesterification reactions with bulged adenosine as nucleophile; IBA, ISO); G…					0.048561	0.076684	-0.0475394	-0.0184209	-0.0628028	0.0035181		0.0530808	0.109242	0.11882	0.0962616	0.11325	0.110597		253.813	95.4593	42.2764	0.0995957	0.117424	0.0995957	8.21992	18.632	7.88793e-05	0.0022725	0.000100363	0.000112079		0.004329	0.0680979	0.00400214	0.820768	0.797436	0.00106903	0.00189025		297.096	302.964	277.886	283.573	274.951
ENSMUSG00000059796	Eif4a1	protein_coding	eukaryotic translation initiation factor 4A1		GO:0000166 (nucleotide binding; IEA); GO:0002181 (cytoplasmic translation; IBA, ISO); GO:0002183 (cytoplasmic translational initiation; IBA, ISO); GO:0003674 (molecular_function; IBA, IEA, IPI, ISO); GO:0003676 (nucleic acid binding; IBA, IEA, ISO); GO:0003723 (RNA binding; IEA, ISO); GO:0003724 (RNA helicase activity; IEA); GO:0003725 (double-stranded RNA binding; ISO); GO:0003743 (translation i…					0.00638646	-0.00972982	-0.0288686	0.00838645	0.0827899	-0.0589644		0.115484	0.138456	0.110629	0.0550262	0.0921003	0.0920312		234.92	92.9597	13.0687	0.099732	0.159067	0.099732	7.79672	16.8359	0.000157015	0.00387908	0.000185505	0.000181799		0.004329	0.0680979	0.00184512	0.820768	0.81647	0.00106903	0.00119428		215.091	212.69	209.874	215.391	226.843
ENSMUSG00000047417	Rexo1	protein_coding	REX1, RNA exonuclease 1		GO:0003674 (molecular_function; IBA, IEA); GO:0003676 (nucleic acid binding; IEA); GO:0003824 (catalytic activity; IBA, IEA); GO:0004518 (nuclease activity; IBA, IEA); GO:0004527 (exonuclease activity; IBA); GO:0005488 (binding; IEA); GO:0005575 (cellular_component; IBA, ISO); GO:0005622 (intracellular; IBA, ISO); GO:0005634 (nucleus; IBA, ISO); GO:0005654 (nucleoplasm; ISO); GO:0016604 (nuclear …					0.0921624	0.0630478	-0.0770459	-0.0503621	-0.00864637	-0.0191558		-0.0328075	0.208438	0.198049	0.0859927	0.0525375	0.073253		142.421	76.7601	63.7433	0.0998482	0.0998482	0.107524	6.4837	8.48051	0.00543566	0.0350709	0.00478649	0.00515979		0.132035	0.340451	0.0643564	0.482805	0.556147	0.111865	0.0604144		91.6983	89.8463	81.4394	82.9784	85.4421
ENSMUSG00000003808	Farsa	protein_coding	phenylalanyl-tRNA synthetase, alpha subunit	Aminoacyl-tRNA synthetases are a class of enzymes that charge tRNAs with their cognate amino acids. This gene encodes a product which is similar to the catalytic subunit of prokaryotic and Saccharomyces cerevisiae phenylalanyl-tRNA synthetases (PheRS). This gene product has been shown to be expressed in a tumor-selective and cell cycle stage- and differentiation-dependent manner, the first member…	GO:0000049 (tRNA binding; IEA); GO:0000166 (nucleotide binding; IEA); GO:0003674 (molecular_function; IBA, IEA, ISO); GO:0003676 (nucleic acid binding; IEA); GO:0003723 (RNA binding; IEA); GO:0003824 (catalytic activity; IBA, IEA, ISO); GO:0004812 (aminoacyl-tRNA ligase activity; IBA, IEA, ISO); GO:0004826 (phenylalanine-tRNA ligase activity; IBA, ISO); GO:0005488 (binding; IEA); GO:0005524 (ATP …					0.0498105	0.0117474	0.0211207	-0.0564129	0.0540603	-0.080326		-0.0117287	0.136883	0.104991	0.0803048	0.117233	0.152947		165.258	76.6822	54.2813	0.10045	0.103623	0.10045	6.4786	10.4689	0.0022012	0.0270855	0.00181293	0.00224372		0.025974	0.166655	0.0143966	0.675926	0.68366	0.0158242	0.0142309		88.8519	86.5123	87.0828	82.474	89.117
ENSMUSG00000058569	Tmed9	protein_coding	transmembrane p24 trafficking protein 9		GO:0000149 (SNARE binding; ISO); GO:0003674 (molecular_function; ISO); GO:0005488 (binding; ISO); GO:0005515 (protein binding; ISO); GO:0005575 (cellular_component; IBA, IDA, IEA, ISO); GO:0005622 (intracellular; IBA, IDA, ISO); GO:0005737 (cytoplasm; IBA, IDA, ISO); GO:0005783 (endoplasmic reticulum; IBA, ISO); GO:0005793 (endoplasmic reticulum-Golgi intermediate compartment; IBA, ISO); GO:00057…					0.0269664	-0.0131129	0.0519915	0.0283942	0.0301758	-0.124415		0.056718	0.0979507	0.0479656	0.110548	0.139152	0.127332		186.391	81.5949	27.9017	0.100689	0.136376	0.100689	6.77015	12.3555	0.000970573	0.0152256	0.000789057	0.00107849		0.004329	0.0680979	0.0104787	0.820768	0.719343	0.00106903	0.00836408		107.084	104.123	108.975	107.191	107.325
ENSMUSG00000041841	Rpl37	protein_coding	ribosomal protein L37	Ribosomes, the organelles that catalyze protein synthesis, consist of a small 40S subunit and a large 60S subunit. Together these subunits are composed of 4 RNA species and approximately 80 structurally distinct proteins. This gene encodes a ribosomal protein that is a component of the 60S subunit. The protein belongs to the L37E family of ribosomal proteins. It is located in the cytoplasm. The p…	GO:0003674 (molecular_function; IBA, IEA, ISO); GO:0003676 (nucleic acid binding; IBA, IEA); GO:0003723 (RNA binding; IBA, IEA); GO:0003735 (structural constituent of ribosome; ISO); GO:0004857 (enzyme inhibitor activity; ISO); GO:0005198 (structural molecule activity; ISO); GO:0005488 (binding; IBA, IEA, ISO); GO:0005515 (protein binding; ISO); GO:0005575 (cellular_component; EXP, IBA, IDA, IEA,…					0.0890368	-0.0566464	-0.0801778	-0.0508819	0.114814	-0.0161449		0.130523	0.137508	0.194676	0.123699	0.00570828	0.0215937		162.958	84.8556	2.36983	0.100698	0.196531	0.100698	7.00479	10.2661	0.00240879	0.0286691	0.00212208	0.00210644		0.025974	0.166655	0.0468647	0.675926	0.582725	0.0158242	0.0467678		131.085	118.399	116.467	118.877	133.467
ENSMUSG00000031939	Taf1d	protein_coding	TATA-box binding protein associated factor, RNA polymerase I, D	TAF1D is a member of the SL1 complex, which includes TBP (MIM 600075) and TAF1A (MIM 604903), TAF1B (MIM 604904), and TAF1C (MIM 604905), and plays a role in RNA polymerase I transcription (Wang et al., 2004 [PubMed 15520167]; Gorski et al., 2007 [PubMed 17318177]).[supplied by OMIM, Jun 2009]. Sequence Note: This RefSeq record was created from transcript and genomic sequence data to make the seq…	GO:0000120 (RNA polymerase I transcription factor complex; IEA); GO:0003674 (molecular_function; IEA, ISO, ND); GO:0003676 (nucleic acid binding; IEA); GO:0003677 (DNA binding; IEA); GO:0005488 (binding; IEA, ISO); GO:0005515 (protein binding; ISO); GO:0005575 (cellular_component; IBA, IEA, ISO, TAS); GO:0005622 (intracellular; IBA, IEA, ISO, TAS); GO:0005634 (nucleus; IBA, IEA, ISO, TAS); GO:000…					-0.068592	-0.0655705	0.0442621	0.110855	-0.0173415	-0.00361261		0.120894	0.112471	0.0460743	0.103465	0.142144	0.0706356		176.336	79.078	39.2752	0.100818	0.122203	0.100818	6.61856	11.4526	0.00143007	0.0200904	0.00112653	0.00138733		0.0151515	0.128621	0.0142094	0.724207	0.706512	0.00773367	0.0102113		90.0828	90.2737	97.4938	102.147	93.3766
ENSMUSG00000001025	S100a6	protein_coding	S100 calcium binding protein A6 (calcyclin)	The protein encoded by this gene is a member of the S100 family of proteins containing 2 EF-hand calcium-binding motifs. S100 proteins are localized in the cytoplasm and/or nucleus of a wide range of cells, and involved in the regulation of a number of cellular processes such as cell cycle progression and differentiation. S100 genes include at least 13 members which are located as a cluster on ch…	GO:0001726 (ruffle; ISO); GO:0003674 (molecular_function; IBA, IDA, IEA, IPI, ISO); GO:0005215 (transporter activity; ISO); GO:0005488 (binding; IBA, IDA, IEA, IPI, ISO); GO:0005509 (calcium ion binding; IBA, IDA, ISO); GO:0005515 (protein binding; IBA, IPI, ISO); GO:0005523 (tropomyosin binding; ISO); GO:0005575 (cellular_component; HDA, IBA, IEA, ISO); GO:0005622 (intracellular; IBA, ISO); GO:0…					0.000275381	-0.0311686	0.022965	0.0253338	-0.0110047	-0.00640091		0.117505	0.111794	0.101464	0.075665	0.0838828	0.117579		453.477	99.4292	1.53953	0.10127	0.204522	0.10127	10.2535	39.2089	9.96935e-08	1.02005e-05	4.1252e-07	4.89666e-07		0.0021645	0.050253	4.79673e-06	0.869048	0.942785	0.000242431	4.38458e-06		1176.46	1151.08	1195.13	1197.09	1167.29
ENSMUSG00000004207	Psap	protein_coding	prosaposin	This gene encodes a highly conserved glycoprotein which is a precursor for 4 cleavage products: saposins A, B, C, and D. Each domain of the precursor protein is approximately 80 amino acid residues long with nearly identical placement of cysteine residues and glycosylation sites. Saposins A-D localize primarily to the lysosomal compartment where they facilitate the catabolism of glycosphingolipid…	GO:0000003 (reproduction; IBA, IMP); GO:0000165 (MAPK cascade; IDA, IMP); GO:0000302 (response to reactive oxygen species; IDA); GO:0000323 (lytic vacuole; IBA, IDA, ISO); GO:0001655 (urogenital system development; IBA, IMP); GO:0001664 (G-protein coupled receptor binding; IPI); GO:0001775 (cell activation; IMP); GO:0001865 (NK T cell differentiation; IMP); GO:0002020 (protease binding; ISO); GO:…					0.0500333	0.0256805	-0.0103375	-0.0310967	-0.0214553	-0.0128243		0.0783317	0.129471	0.156588	0.134735	0.0448795	0.0593303		318.549	98.4172	75.8692	0.1013	0.1013	0.125862	9.23096	24.9964	8.09664e-06	0.000220786	1.95439e-05	2.17663e-05		0.004329	0.050253	0.0019655	0.820768	0.812029	0.00106903	0.00133525		599.654	589.6	575.038	566.809	570.616
ENSMUSG00000020585	Laptm4a	protein_coding	lysosomal-associated protein transmembrane 4A	This gene encodes a protein that has four predicted transmembrane domains. The function of this gene has not yet been determined; however, studies in the mouse homolog suggest a role in the transport of small molecules across endosomal and lysosomal membranes. [provided by RefSeq, Jul 2008].	GO:0000323 (lytic vacuole; IBA, ISO); GO:0005575 (cellular_component; IBA, IEA, IMP, ISO); GO:0005622 (intracellular; IBA, ISO); GO:0005737 (cytoplasm; IBA, ISO); GO:0005764 (lysosome; IBA, ISO); GO:0005765 (lysosomal membrane; IBA, ISO); GO:0005768 (endosome; ISO); GO:0005770 (late endosome; ISO); GO:0005773 (vacuole; IBA, ISO); GO:0005774 (vacuolar membrane; IBA, ISO); GO:0005794 (Golgi apparat…					0.0642493	0.0225614	0.00158473	-0.0869365	0.0358474	-0.0373064		0.142655	0.0805664	0.139069	0.0814186	0.0780126	0.102483		238.209	92.951	52.3006	0.102606	0.10831	0.102606	7.79619	17.1466	0.000139169	0.0035599	0.000150047	0.000149235		0.0021645	0.050253	0.00297456	0.869048	0.797084	0.000242431	0.00190552		223.707	217.307	214.155	201.351	219.326
ENSMUSG00000109324	Prmt1	protein_coding	protein arginine N-methyltransferase 1		GO:0000165 (MAPK cascade; ISO); GO:0000166 (nucleotide binding; ISO); GO:0001701 (in utero embryonic development; IMP); GO:0002262 (myeloid cell homeostasis; ISO); GO:0002376 (immune system process; ISO); GO:0002682 (regulation of immune system process; ISO); GO:0003674 (molecular_function; IDA, IEA, IMP, IPI, ISO); GO:0003676 (nucleic acid binding; ISO); GO:0003677 (DNA binding; ISO); GO:0003824…					0.0264023	0.0125458	-0.0370537	-0.0259604	0.0079393	0.0161266		0.123154	0.115989	0.109307	0.12701	0.116187	0.0228282		237.577	88.2892	9.19391	0.102865	0.170991	0.102865	7.29265	17.0868	0.000142429	0.00359787	0.000124051	0.000129937		0.004329	0.0680979	0.000605092	0.820768	0.861476	0.00106903	0.000316864		153.472	151.995	146.824	147.966	151.507
ENSMUSG00000064351	mt-Co1	protein_coding	mitochondrially encoded cytochrome c oxidase I		GO:0003674 (molecular_function; IDA, IEA, ISO); GO:0003824 (catalytic activity; IDA, ISO); GO:0004129 (cytochrome-c oxidase activity; IDA, ISO); GO:0005215 (transporter activity; IDA, ISO); GO:0005488 (binding; IEA); GO:0005575 (cellular_component; HDA, IBA, IDA, IEA, ISO); GO:0005622 (intracellular; HDA, IBA, IDA, ISO); GO:0005737 (cytoplasm; HDA, IBA, IDA, ISO); GO:0005739 (mitochondrion; HDA, …					0.00155505	-0.0130367	-0.0155685	-0.0242623	-0.0011307	0.0524432		0.0858279	0.147166	0.157068	0.00895816	0.100205	0.119328		474.657	99.9654	40.1142	0.103586	0.124059	0.103586	12.8198	41.5539	5.19723e-08	6.4121e-06	4.8406e-06	5.01034e-06		0.004329	0.0680979	0.00382148	0.820768	0.797316	0.00106903	0.00189547		6975.38	6905.17	6893.06	6851.64	6962.4
ENSMUSG00000055302	Mrfap1	protein_coding	Morf4 family associated protein 1	This gene encodes an intracellular protein that interacts with members of the MORF4/MRG (mortality factor on chromosome 4/MORF4 related gene) family and the tumor suppressor Rb (retinoblastoma protein.) The protein may play a role in senescence, cell growth and immortalization. Alternative splicing results in multiple transcript variants. [provided by RefSeq, Jan 2013]. [obtained from RefSeq Huma…	GO:0003674 (molecular_function; IPI, ISO); GO:0005488 (binding; IPI, ISO); GO:0005515 (protein binding; IPI, ISO); GO:0005575 (cellular_component; IEA, ISO); GO:0005622 (intracellular; IEA, ISO); GO:0005634 (nucleus; IEA, ISO); GO:0005654 (nucleoplasm; ISO); GO:0005737 (cytoplasm; IEA); GO:0008150 (biological_process; ND); GO:0031974 (membrane-enclosed lumen; ISO); GO:0031981 (nuclear lumen; ISO)…					0.0302029	-0.000123527	-0.04587	0.0099257	-0.0275898	0.0334547		0.110671	0.127331	0.0814268	0.0242782	0.146699	0.151992		186.114	76.6044	44.6376	0.10372	0.118185	0.10372	6.47574	12.3304	0.000980975	0.0153478	0.000927433	0.000619603		0.00865801	0.0947954	0.00168413	0.772487	0.821397	0.00322917	0.00105158		87.2364	85.401	82.7043	86.0049	83.7717
ENSMUSG00000118664	Tusc3	protein_coding	tumor suppressor candidate 3		GO:0003008 (system process; ISO); GO:0003674 (molecular_function; ISO); GO:0005215 (transporter activity; ISO); GO:0005575 (cellular_component; HDA, IBA, IEA, ISO); GO:0005622 (intracellular; HDA, IBA, IEA, ISO); GO:0005737 (cytoplasm; HDA, IBA, IEA, ISO); GO:0005739 (mitochondrion; HDA); GO:0005783 (endoplasmic reticulum; IBA, IEA, ISO); GO:0005789 (endoplasmic reticulum membrane; IBA, ISO); GO:…					0.0365141	-0.0567104	0.131211	0.00140058	-0.0196026	-0.0928121		0.113722	0.0995629	0.177084	0.0248679	0.0705532	0.147203		142.104	67.5229	69.8322	0.103883	0.103883	0.119254	5.99979	8.45333	0.00550495	0.0354401	0.00457323	0.00427152		0.0411255	0.170428	0.0242543	0.627646	0.648622	0.0288882	0.0225093		63.081	59.0712	67.4283	61.5402	60.6363
ENSMUSG00000029135	Fosl2	protein_coding	fos-like antigen 2	The Fos gene family consists of 4 members: FOS, FOSB, FOSL1, and FOSL2. These genes encode leucine zipper proteins that can dimerize with proteins of the JUN family, thereby forming the transcription factor complex AP-1. As such, the FOS proteins have been implicated as regulators of cell proliferation, differentiation, and transformation. [provided by RefSeq, Jul 2014]. Publication Note: This Re…	GO:0000902 (cell morphogenesis; IMP); GO:0000976 (transcription regulatory region sequence-specific DNA binding; IBA, IDA, ISO); GO:0000977 (RNA polymerase II regulatory region sequence-specific DNA binding; IBA, IDA, ISO); GO:0000978 (RNA polymerase II core promoter proximal region sequence-specific DNA binding; IBA, IDA); GO:0000981 (sequence-specific DNA binding RNA polymerase II transcription…					0.00543065	0.0583384	-0.0860199	0.0421565	0.0241579	-0.0440636		0.0898526	0.0939182	0.173058	0.0660533	0.135146	0.0815373		217.639	86.7151	92.3024	0.104153	0.104153	0.161681	7.15127	15.22	0.000297903	0.00413985	0.000239154	0.000221508		0.0021645	0.050253	0.00336502	0.869048	0.775015	0.000242431	0.00306785		137.009	142.164	128.532	140.567	138.812
ENSMUSG00000005413	Hmox1	protein_coding	heme oxygenase 1	Heme oxygenase, an essential enzyme in heme catabolism, cleaves heme to form biliverdin, which is subsequently converted to bilirubin by biliverdin reductase, and carbon monoxide, a putative neurotransmitter. Heme oxygenase activity is induced by its substrate heme and by various nonheme substances. Heme oxygenase occurs as 2 isozymes, an inducible heme oxygenase-1 and a constitutive heme oxygena…	GO:0000302 (response to reactive oxygen species; ISO); GO:0001525 (angiogenesis; ISO); GO:0001568 (blood vessel development; ISO); GO:0001666 (response to hypoxia; ISO); GO:0001667 (ameboidal-type cell migration; ISO); GO:0001775 (cell activation; ISO); GO:0001816 (cytokine production; ISO); GO:0001817 (regulation of cytokine production; ISO); GO:0001818 (negative regulation of cytokine productio…					0.0860516	-0.0333656	0.0399666	-0.0984858	-0.00857521	0.0144084		0.10027	0.122662	0.0777907	0.120587	0.0823144	0.116291		200.838	80.7819	21.9512	0.10435	0.14785	0.10435	6.72249	13.6685	0.000559638	0.0102707	0.000401601	0.000486583		0.00865801	0.0947954	0.00769006	0.772487	0.776942	0.00322917	0.00294898		107.622	98.9934	104.207	94.5802	100.726
ENSMUSG00000031490	Eif4ebp1	protein_coding	eukaryotic translation initiation factor 4E binding protein 1	This gene encodes one member of a family of translation repressor proteins. The protein directly interacts with eukaryotic translation initiation factor 4E (eIF4E), which is a limiting component of the multisubunit complex that recruits 40S ribosomal subunits to the 5_ end of mRNAs. Interaction of this protein with eIF4E inhibits complex assembly and represses translation. This protein is phospho…	GO:0000082 (G1/S transition of mitotic cell cycle; ISO); GO:0000278 (mitotic cell cycle; ISO); GO:0001666 (response to hypoxia; ISO); GO:0002181 (cytoplasmic translation; IDA); GO:0002183 (cytoplasmic translational initiation; IDA); GO:0002190 (cap-independent translational initiation; IDA); GO:0002192 (IRES-dependent translational initiation; IDA); GO:0003674 (molecular_function; IBA, IPI, ISO, …					0.0946805	0.101518	-0.119534	-0.143624	0.0280445	0.0389156		0.0302562	0.186856	0.135238	0.15104	0.0298241	0.0927271		158.676	83.4198	32.8057	0.104416	0.133242	0.104416	6.90827	9.88999	0.00285031	0.0321477	0.00265039	0.00295175		0.132035	0.396928	0.0694589	0.482805	0.547577	0.111865	0.0653483		122.854	123.443	105.764	103.996	117.264
ENSMUSG00000072235	Tuba1a	protein_coding	tubulin, alpha 1A	Microtubules of the eukaryotic cytoskeleton perform essential and diverse functions and are composed of a heterodimer of alpha and beta tubulins. The genes encoding these microtubule constituents belong to the tubulin superfamily, which is composed of six distinct families. Genes from the alpha, beta and gamma tubulin families are found in all eukaryotes. The alpha and beta tubulins represent the…	GO:0000166 (nucleotide binding; IBA, IEA, IMP); GO:0000226 (microtubule cytoskeleton organization; IBA, IMP); GO:0000278 (mitotic cell cycle; IBA); GO:0000793 (condensed chromosome; IDA); GO:0000902 (cell morphogenesis; IMP); GO:0001101 (response to acid chemical; IDA); GO:0001764 (neuron migration; IMP); GO:0001894 (tissue homeostasis; IMP); GO:0001964 (startle response; IMP); GO:0003008 (system…					0.08372	0.0274388	-0.0744672	-0.144098	0.0353545	0.0720523		0.0619402	0.255567	0.158198	0.102485	0.0451978	0.00564859		160.968	91.031	50.7438	0.104565	0.112062	0.104565	7.55968	10.0911	0.00260453	0.0302345	0.00277525	0.00272925		0.132035	0.396928	0.0725118	0.482805	0.536498	0.111865	0.0721299		191.859	184.48	171.83	163.687	185.5
ENSMUSG00000028936	Rpl22	protein_coding	ribosomal protein L22	Ribosomes, the organelles that catalyze protein synthesis, consist of a small 40S subunit and a large 60S subunit. Together these subunits are composed of 4 RNA species and approximately 80 structurally distinct proteins. This gene encodes a cytoplasmic ribosomal protein that is a component of the 60S subunit. The protein belongs to the L22E family of ribosomal proteins. Its initiating methionine…	GO:0001775 (cell activation; IMP); GO:0002181 (cytoplasmic translation; IBA); GO:0002376 (immune system process; IMP); GO:0002521 (leukocyte differentiation; IMP); GO:0003674 (molecular_function; IBA, IDA, ISO); GO:0003676 (nucleic acid binding; IBA); GO:0003723 (RNA binding; IBA); GO:0003735 (structural constituent of ribosome; IBA, IDA, ISO); GO:0005198 (structural molecule activity; IBA, IDA, …					-0.0284884	-0.0224673	0.0147965	0.033432	-0.0492352	0.0519623		0.167584	0.0885729	-0.00165542	0.146086	0.121908	0.0930304		226.84	91.5326	10.1453	0.10462	0.169883	0.10462	7.6134	16.0764	0.000211494	0.00490678	0.000209301	0.000245199		0.0151515	0.128621	0.00714502	0.724207	0.744728	0.00773367	0.00545738		184.474	185.249	190.123	192.607	181.825
ENSMUSG00000022400	Rbx1	protein_coding	ring-box 1	This locus encodes a RING finger-like domain-containing protein. The encoded protein interacts with cullin proteins and likely plays a role in ubiquitination processes necessary for cell cycle progression. This protein may also affect protein turnover. Related pseudogenes exist on chromosomes 2 and 5.[provided by RefSeq, Sep 2010]. Publication Note: This RefSeq record includes a subset of the pub…	GO:0000003 (reproduction; ISO); GO:0000151 (ubiquitin ligase complex; EXP, IBA, IDA, IPI, ISO, ISS, TAS); GO:0000152 (nuclear ubiquitin ligase complex; TAS); GO:0000153 (cytoplasmic ubiquitin ligase complex; ISO); GO:0000209 (protein polyubiquitination; IDA, ISO); GO:0001101 (response to acid chemical; ISO); GO:0001775 (cell activation; ISO); GO:0001816 (cytokine production; ISO); GO:0001817 (reg…					-0.0128509	-0.0219333	0.107484	0.0332183	-0.000641856	-0.105277		0.227718	0.0655912	0.123025	0.0478287	0.0613571	0.109531		144.16	67.99	18.4311	0.104622	0.154332	0.104622	6.02008	8.62933	0.005069	0.0484762	0.00405907	0.00390242		0.0151515	0.128621	0.024219	0.724207	0.642754	0.00773367	0.0241788		61.7732	61.3793	67.2337	63.8101	62.3067
ENSMUSG00000025967	Eef1b2	protein_coding	eukaryotic translation elongation factor 1 beta 2	This gene encodes a translation elongation factor. The protein is a guanine nucleotide exchange factor involved in the transfer of aminoacylated tRNAs to the ribosome. Alternative splicing results in three transcript variants which differ only in the 5_ UTR. [provided by RefSeq, Jul 2008]. [obtained from RefSeq Human]	GO:0003674 (molecular_function; IBA, IPI, ISS); GO:0003676 (nucleic acid binding; ISS); GO:0003746 (translation elongation factor activity; ISS); GO:0005085 (guanyl-nucleotide exchange factor activity; IBA); GO:0005488 (binding; IPI, ISS); GO:0005515 (protein binding; IPI); GO:0005575 (cellular_component; IBA, ISO, ISS); GO:0005622 (intracellular; IBA, ISO, ISS); GO:0005737 (cytoplasm; IBA, ISO, …					0.0268655	-0.0462617	0.0305947	0.0104082	-0.0247288	0.00312207		0.155641	0.0702067	0.0910315	0.079479	0.133182	0.109716		358.345	98.0713	6.62515	0.106161	0.18161	0.106161	9.05048	29.053	2.10951e-06	0.00011956	3.23077e-06	3.46479e-06		0.0021645	0.050253	0.000187207	0.869048	0.878844	0.000242431	0.000167187		519.495	493.77	520.842	513.592	501.21
ENSMUSG00000024844	Banf1	protein_coding	BAF nuclear assembly factor 1	The protein encoded by this gene was first identified by its ability to protect retroviruses from intramolecular integration and therefore promote intermolecular integration into the host cell genome. The protein forms a homodimer which localizes to both the nucleus and cytoplasm and is specifically associated with chromosomes during mitosis. This protein binds to double stranded DNA in a non-spe…	GO:0000278 (mitotic cell cycle; ISO); GO:0000280 (nuclear division; ISO); GO:0000785 (chromatin; ISO); GO:0000793 (condensed chromosome; ISO); GO:0001816 (cytokine production; ISO); GO:0001817 (regulation of cytokine production; ISO); GO:0001818 (negative regulation of cytokine production; ISO); GO:0002376 (immune system process; ISO); GO:0002682 (regulation of immune system process; ISO); GO:000…					0.0814406	0.00858292	-0.016945	-0.0973245	0.0310407	-0.00679465		0.0225444	0.151623	0.145686	0.0929713	0.0763143	0.145964		220.536	90.218	9.04688	0.106337	0.174865	0.106337	7.48018	15.4875	0.000267214	0.00593001	0.00024084	0.000266727		0.0151515	0.128621	0.0075394	0.724207	0.726143	0.00773367	0.00749288		181.319	172.341	169.301	160.072	175.06
ENSMUSG00000032383	Ppib	protein_coding	peptidylprolyl isomerase B	The protein encoded by this gene is a cyclosporine-binding protein and is mainly located within the endoplasmic reticulum. It is associated with the secretory pathway and released in biological fluids. This protein can bind to cells derived from T- and B-lymphocytes, and may regulate cyclosporine A-mediated immunosuppression. Variants have been identified in this protein that give rise to recessi…	GO:0000413 (protein peptidyl-prolyl isomerization; IBA, ISO); GO:0001501 (skeletal system development; ISO); GO:0002376 (immune system process; ISO); GO:0003674 (molecular_function; IBA, IEA, IPI, ISO); GO:0003755 (peptidyl-prolyl cis-trans isomerase activity; IBA, ISO); GO:0003824 (catalytic activity; IBA, IEA, ISO); GO:0005488 (binding; IBA, IPI, ISO); GO:0005515 (protein binding; IPI, ISO); GO…					-0.0315032	0.0450885	-0.0698865	-0.0091489	0.0710904	-0.00564028		0.18369	0.0821575	0.116372	0.0519154	0.0628599	0.163558		168.637	71.562	61.7713	0.106556	0.106556	0.112551	6.19692	10.7688	0.0019298	0.0168471	0.00156579	0.00124563		0.00865801	0.0947954	0.00504152	0.772487	0.750797	0.00322917	0.00489314		68.7737	72.578	66.9418	69.8633	73.9162
ENSMUSG00000006585	Cdt1	protein_coding	chromatin licensing and DNA replication factor 1	The protein encoded by this gene is involved in the formation of the pre-replication complex that is necessary for DNA replication. The encoded protein can bind geminin, which prevents replication and may function to prevent this protein from initiating replication at inappropriate origins. Phosphorylation of this protein by cyclin A-dependent kinases results in degradation of the protein. [provi…	GO:0000070 (mitotic sister chromatid segregation; ISO); GO:0000075 (cell cycle checkpoint; IBA, IDA, ISO); GO:0000076 (DNA replication checkpoint; IBA, IDA, ISO); GO:0000278 (mitotic cell cycle; IBA, ISO); GO:0000280 (nuclear division; ISO); GO:0000775 (chromosome, centromeric region; IEA, ISO); GO:0000776 (kinetochore; ISO); GO:0000779 (condensed chromosome, centromeric region; ISO); GO:0000793 …					0.0867294	-0.00508165	-0.0556379	-0.0226068	-0.0136179	0.0102148		0.0729955	0.199626	0.111315	0.174761	-0.0166503	0.0563303		145.982	66.6148	31.3441	0.107107	0.137463	0.107107	5.95136	8.78628	0.00471358	0.0461851	0.00423771	0.00510185		0.0649351	0.27311	0.0315423	0.579365	0.636057	0.0483594	0.0261915		62.9272	58.9857	56.92	58.2614	58.6318
ENSMUSG00000024026	Glo1	protein_coding	glyoxalase 1	The enzyme encoded by this gene is responsible for the catalysis and formation of S-lactoyl-glutathione from methylglyoxal condensation and reduced glutatione. Glyoxalase I is linked to HLA and is localized to 6p21.3-p21.1, between HLA and the centromere. [provided by RefSeq, Jul 2008]. Publication Note: This RefSeq record includes a subset of the publications that are available for this gene. Pl…	GO:0002521 (leukocyte differentiation; IMP); GO:0002573 (myeloid leukocyte differentiation; IMP); GO:0003674 (molecular_function; IDA, IEA, ISO); GO:0003824 (catalytic activity; IDA, IEA, ISO); GO:0004462 (lactoylglutathione lyase activity; IDA, ISO); GO:0005488 (binding; IDA, IEA, ISO); GO:0005575 (cellular_component; ISO); GO:0005622 (intracellular; ISO); GO:0005634 (nucleus; ISO); GO:0005654 (…					0.035306	0.0633833	0.0392871	-0.0573036	-0.105221	0.0245481		0.209204	0.0913318	0.101208	0.0389621	0.135887	0.0981633		188.838	80.1159	59.9291	0.107994	0.107994	0.110622	6.6833	12.578	0.000884234	0.011786	0.000654659	0.000516288		0.00865801	0.0680979	0.00980863	0.772487	0.709323	0.00322917	0.00978295		101.007	103.011	101.288	94.6643	91.5391
ENSMUSG00000005481	Ddx39a	protein_coding	DEAD box helicase 39a		GO:0000166 (nucleotide binding; IEA); GO:0000375 (RNA splicing, via transesterification reactions; IBA, ISO); GO:0000377 (RNA splicing, via transesterification reactions with bulged adenosine as nucleophile; IBA, ISO); GO:0000398 (mRNA splicing, via spliceosome; IBA, ISO); GO:0003674 (molecular_function; IBA, IEA, ISO); GO:0003676 (nucleic acid binding; IBA, IEA); GO:0003723 (RNA binding; IBA); G…					0.0432402	-0.0577052	0.0189979	-0.0228935	0.019985	-0.00162442		0.0628498	0.16005	0.0817499	0.156767	0.0351476	0.126125		235.787	87.4416	64.8763	0.108213	0.108213	0.117206	7.21355	16.9202	0.000152241	0.00241371	0.00012185	0.000163325		0.004329	0.050253	0.00339512	0.820768	0.785238	0.00106903	0.00247696		146.856	136.864	144.392	140.231	144.491
ENSMUSG00000003970	Rpl8	protein_coding	ribosomal protein L8	Ribosomes, the organelles that catalyze protein synthesis, consist of a small 40S subunit and a large 60S subunit. Together these subunits are composed of 4 RNA species and approximately 80 structurally distinct proteins. This gene encodes a ribosomal protein that is a component of the 60S subunit. The protein belongs to the L2P family of ribosomal proteins. It is located in the cytoplasm. In rat…	GO:0002181 (cytoplasmic translation; IBA, ISO, NAS); GO:0003674 (molecular_function; IBA, IDA, IEA, IPI, ISO); GO:0003676 (nucleic acid binding; IBA, IEA, ISO); GO:0003723 (RNA binding; IBA, IEA, ISO); GO:0003735 (structural constituent of ribosome; IBA, IDA, ISO); GO:0005198 (structural molecule activity; IBA, IDA, ISO); GO:0005488 (binding; IBA, IEA, IPI, ISO); GO:0005515 (protein binding; IPI)…					0.0103093	0.0295497	-0.00644654	0.0226879	0.00675736	-0.0628578		0.00966419	0.131099	0.137951	0.109847	0.115187	0.142584		423.616	99.7059	9.78204	0.108418	0.174621	0.108418	10.8363	35.9542	2.53997e-07	2.22479e-05	2.55026e-06	2.87456e-06		0.0151515	0.128621	0.00187979	0.724207	0.815388	0.00773367	0.00122752		1770.58	1794.36	1750.12	1785.84	1766.22
ENSMUSG00000020260	Pofut2	protein_coding	protein O-fucosyltransferase 2	Fucose is typically found as a terminal modification of branched chain glycoconjugates, but it also exists in direct O-linkage to serine or threonine residues within cystine knot motifs in epidermal growth factor (EGF; MIM 131530)-like repeats or thrombospondin (THBS; see MIM 188060) type-1 repeats. POFUT2 is an O-fucosyltransferase that use THBS type-1 repeats as substrates (Luo et al., 2006 [Pu…	GO:0001704 (formation of primary germ layer; IMP); GO:0001707 (mesoderm formation; IMP); GO:0001837 (epithelial to mesenchymal transition; IMP); GO:0003674 (molecular_function; IBA, IDA, IEA, ISO); GO:0003824 (catalytic activity; IBA, IDA, IEA, ISO); GO:0005575 (cellular_component; IEA, ISO); GO:0005622 (intracellular; IEA, ISO); GO:0005737 (cytoplasm; IEA, ISO); GO:0005783 (endoplasmic reticulum…					0.0023229	0.0248678	0.00374253	0.00235556	-0.0294855	-0.00380337		0.0445073	0.172687	0.143173	0.103865	0.0808334	0.0874537		213.951	78.2996	58.4847	0.108438	0.108438	0.110149	6.57243	14.8777	0.000341902	0.00615173	0.000229316	0.000278554		0.0021645	0.050253	0.0019799	0.869048	0.850431	0.000242431	0.000456052		91.4675	92.9238	91.5585	91.4696	89.4511
ENSMUSG00000026547	Tagln2	protein_coding	transgelin 2	The protein encoded by this gene is similar to the protein transgelin, which is one of the earliest markers of differentiated smooth muscle. The specific function of this protein has not yet been determined, although it is thought to be a tumor suppressor. Multiple transcript variants encoding different isoforms have been found for this gene. [provided by RefSeq, Mar 2013]. [obtained from RefSeq …	GO:0003674 (molecular_function; IBA); GO:0003779 (actin binding; IBA); GO:0005488 (binding; IBA); GO:0005515 (protein binding; IBA); GO:0005575 (cellular_component; IBA); GO:0005622 (intracellular; IBA); GO:0005856 (cytoskeleton; IBA); GO:0006996 (organelle organization; IBA); GO:0007010 (cytoskeleton organization; IBA); GO:0007015 (actin filament organization; IBA); GO:0008092 (cytoskeletal prot…					-0.0059229	-0.0162169	0.0101573	0.00657471	0.0089939	-0.00358605		0.0823999	0.14398	0.144073	0.111193	0.0797396	0.0890338		497.577	99.4378	11.5551	0.108822	0.170916	0.108822	10.2647	44.1253	2.59609e-08	3.49023e-06	8.21036e-08	1.02306e-07		0.0021645	0.050253	0.000175682	0.869048	0.932733	0.000242431	9.68131e-06		1177.92	1169.54	1191.14	1188.18	1190.18
ENSMUSG00000058076	Sdhc	protein_coding	succinate dehydrogenase complex, subunit C, integral membrane protein	This gene encodes one of four nuclear-encoded subunits that comprise succinate dehydrogenase, also known as mitochondrial complex II, a key enzyme complex of the tricarboxylic acid cycle and aerobic respiratory chains of mitochondria. The encoded protein is one of two integral membrane proteins that anchor other subunits of the complex, which form the catalytic core, to the inner mitochondrial me…	GO:0000104 (succinate dehydrogenase activity; IEA); GO:0003674 (molecular_function; IEA); GO:0003824 (catalytic activity; IEA); GO:0005488 (binding; IEA); GO:0005575 (cellular_component; HDA, IBA, IDA, IEA, NAS); GO:0005622 (intracellular; HDA, IBA, IDA, IEA, NAS); GO:0005737 (cytoplasm; HDA, IBA, IDA, NAS); GO:0005739 (mitochondrion; HDA, IBA, IDA, NAS); GO:0005740 (mitochondrial envelope; IBA, …					-0.0109992	-0.0201758	0.0185238	0.0559194	-0.0218261	-0.0214422		0.139058	0.116888	0.00355375	0.167412	0.0766909	0.107443		188.284	74.347	34.4058	0.108943	0.136193	0.108943	6.33859	12.5264	0.000902649	0.0145672	0.0006616	0.000952659		0.00865801	0.0947954	0.00568798	0.772487	0.769857	0.00322917	0.00340385		77.005	76.5104	78.6177	80.7085	76.4218
ENSMUSG00000022370	Mrpl13	protein_coding	mitochondrial ribosomal protein L13	Mammalian mitochondrial ribosomal proteins are encoded by nuclear genes and help in protein synthesis within the mitochondrion. Mitochondrial ribosomes (mitoribosomes) consist of a small 28S subunit and a large 39S subunit. They have an estimated 75% protein to rRNA composition compared to prokaryotic ribosomes, where this ratio is reversed. Another difference between mammalian mitoribosomes and …	GO:0000313 (organellar ribosome; IBA, IDA, ISO, NAS); GO:0000315 (organellar large ribosomal subunit; IBA, ISO, NAS); GO:0003674 (molecular_function; IBA, ISO); GO:0003676 (nucleic acid binding; IBA); GO:0003723 (RNA binding; IBA); GO:0003729 (mRNA binding; IBA); GO:0003735 (structural constituent of ribosome; IBA, ISO); GO:0005198 (structural molecule activity; IBA, ISO); GO:0005488 (binding; IB…					-0.015607	0.0490314	-0.021333	-0.00201066	0.0273349	-0.0374157		0.155403	0.0326728	0.00916547	0.0917004	0.140045	0.213019		187.775	78.4553	53.3645	0.109157	0.114114	0.109157	6.5812	12.4804	0.000920444	0.014661	0.000716677	0.000739625		0.0151515	0.128621	0.0196504	0.724207	0.697523	0.00773367	0.0116753		90.8521	95.061	90.4882	91.7218	93.6271
ENSMUSG00000068220	Lgals1	protein_coding	lectin, galactose binding, soluble 1	The galectins are a family of beta-galactoside-binding proteins implicated in modulating cell-cell and cell-matrix interactions. This gene product may act as an autocrine negative growth factor that regulates cell proliferation. [provided by RefSeq, Jul 2008]. Publication Note: This RefSeq record includes a subset of the publications that are available for this gene. Please see the Gene record to…	GO:0001775 (cell activation; IDA); GO:0002252 (immune effector process; IDA); GO:0002263 (cell activation involved in immune response; IDA); GO:0002285 (lymphocyte activation involved in immune response; IDA); GO:0002312 (B cell activation involved in immune response; IDA); GO:0002313 (mature B cell differentiation involved in immune response; IDA); GO:0002317 (plasma cell differentiation; IDA); …					0.0282563	0.00672064	-0.00538464	-0.0146018	-0.0102559	-0.00473451		0.0604563	0.16938	0.1523	0.0772444	0.0832493	0.110212		605.207	99.9568	3.89206	0.109295	0.194877	0.109295	12.7317	56.6635	1.14696e-09	2.45577e-07	1.89529e-07	2.10786e-07		0.0021645	0.050253	0.00135477	0.869048	0.86974	0.000242431	0.000236384		6667.59	6568.78	6513.89	6472.4	6491.93
ENSMUSG00000038648	Creb3l2	protein_coding	cAMP responsive element binding protein 3-like 2	This gene encodes a member of the oasis bZIP transcription factor family. Members of this family can dimerize but form homodimers only. The encoded protein is a transcriptional activator. Translocations between this gene on chromosome 7 and the gene fused in sarcoma on chromosome 16 can be found in some tumors. Multiple transcript variants encoding different isoforms have been found for this gene…	GO:0000139 (Golgi membrane; TAS); GO:0000785 (chromatin; ISO); GO:0000976 (transcription regulatory region sequence-specific DNA binding; IBA, IDA, IMP, ISO); GO:0000977 (RNA polymerase II regulatory region sequence-specific DNA binding; IBA, IDA, IMP, ISO); GO:0000978 (RNA polymerase II core promoter proximal region sequence-specific DNA binding; IBA, IDA, IMP, ISO); GO:0000981 (sequence-specifi…					-0.00736155	-0.0468007	-0.0244696	-0.0563878	0.0829381	0.0520816		0.0633169	0.154894	0.0991924	0.110463	0.0677661	0.151043		180.685	71.7955	92.017	0.109571	0.109571	0.16695	6.20774	11.8433	0.00120943	0.0114995	0.000862335	0.000998546		0.00865801	0.065513	0.00358949	0.772487	0.77404	0.00322917	0.00312928		70.3123	68.3892	69.4716	67.9296	74.9184
ENSMUSG00000020107	Anapc16	protein_coding	anaphase promoting complex subunit 16		GO:0000151 (ubiquitin ligase complex; IBA, ISO); GO:0000152 (nuclear ubiquitin ligase complex; IBA, ISO); GO:0000775 (chromosome, centromeric region; IBA, IEA, ISO); GO:0000776 (kinetochore; IBA, ISO); GO:0000779 (condensed chromosome, centromeric region; IBA, ISO); GO:0000793 (condensed chromosome; IBA, ISO); GO:0003674 (molecular_function; ND); GO:0005575 (cellular_component; IBA, IEA, ISO); GO…					0.0438912	0.0181079	-0.0570555	0.0956651	-0.112212	0.0116033		0.089699	0.119574	0.118407	0.135815	0.102525	0.0876074		143.403	59.0209	17.6354	0.110231	0.160835	0.110231	5.57551	8.5642	0.00522467	0.0492722	0.00397564	0.00456605		0.00865801	0.0947954	0.0123516	0.772487	0.750089	0.00322917	0.00495652		46.9261	46.0772	43.6873	48.6773	42.0111
ENSMUSG00000032171	Pin1	protein_coding	peptidyl-prolyl cis/trans isomerase, NIMA-interacting 1	Peptidyl-prolyl cis/trans isomerases (PPIases) catalyze the cis/trans isomerization of peptidyl-prolyl peptide bonds. This gene encodes one of the PPIases, which specifically binds to phosphorylated ser/thr-pro motifs to catalytically regulate the post-phosphorylation conformation of its substrates. The conformational regulation catalyzed by this PPIase has a profound impact on key proteins invol…	GO:0000165 (MAPK cascade; ISO); GO:0000413 (protein peptidyl-prolyl isomerization; IDA, ISO); GO:0000910 (cytokinesis; IMP, ISO); GO:0001558 (regulation of cell growth; ISO); GO:0001666 (response to hypoxia; ISO); GO:0001932 (regulation of protein phosphorylation; ISO); GO:0001934 (positive regulation of protein phosphorylation; ISO); GO:0003008 (system process; ISO); GO:0003012 (muscle system pr…					0.0168749	0.0375253	0.0013905	0.00243086	0.00915631	-0.0673779		0.0575618	0.161762	0.0897459	0.107938	0.102622	0.111883		163.772	62.4632	91.8786	0.110454	0.110454	0.166569	5.7536	10.3388	0.00233412	0.0187932	0.00165892	0.00213939		0.0021645	0.050253	0.000366554	0.869048	0.857361	0.000242431	0.000364164		52.2342	53.0016	51.6659	51.7039	51.9501
[truncated: 383 more rows]
[truncated: 7 more columns]
